# Supplementary material for: Transcripts of repetitive DNA elements signal to block phagocytosis of hematopoietic stem cells
Source: Science. Author manuscript; Available in PMC 2025 Apr 22. (PMC12012832; doi:10.1126/science.adn1629)
Supplement: Data file S2 [file NIHMS2062621-supplement-Data_file_S2.xlsx]

## Sheet: mle.ctrl.vs.day0.ctrlgene.gene_
Gene	sgRNA	ctrl.calr-|beta	ctrl.calr-|z	ctrl.calr-|p-value	ctrl.calr+|beta	ctrl.calr+|z	ctrl.calr+|p-value
KRTAP22-2	6	-0.67091	-0.84229	0.26082	0.88965	1.1407	0.71784
hsa-mir-877	4	0.80611	0.50185	0.36512	-0.93519	-0.58241	0.1485
VWDE	6	-0.313	-0.27305	0.79458	-1.6811	-1.4336	0.023229
TRMT61A	6	3.0876	0.52091	0.10614	0.087809	0.014264	0.37088
ABCE1	6	2.915	0.65413	0.15647	0.34917	0.076559	0.59243
CDC42SE2	6	-0.24832	-0.27558	0.89934	0.10003	0.11097	0.37881
CEP55	6	-0.29008	-0.26664	0.83187	-0.19074	-0.17262	0.22026
AGXT2L2	6	2.7254	0.82211	0.22326	0.24079	0.0689	0.49011
FGF10	6	-0.17268	-0.16588	0.98401	1.347	1.3453	0.20842
GLRA3	6	-0.40236	-0.41055	0.64751	1.4411	1.5003	0.1449
MAP1LC3C	6	3.3883	0.52926	0.047426	0.43766	0.061776	0.68871
SAMD3	6	3.1258	0.59469	0.09688	0.98473	0.18749	0.59036
KRT14	6	0.018664	0.027199	0.75407	-1.9903	-2.8861	0.016177
UNC5B	6	3.8032	0.32868	0.01143	1.5497	0.1332	0.090796
TRUB1	6	0.15535	0.12898	0.64262	0.22742	0.1876	0.47887
POMC	6	2.6786	0.53152	0.24326	-0.064931	-0.012812	0.28045
GFRA3	6	0.36028	0.20713	0.55215	1.2371	0.71026	0.30018
SLC25A46	6	3.6459	0.43068	0.020878	1.1507	0.13191	0.3901
BSPRY	6	2.5706	0.91955	0.2876	0.82633	0.31273	0.80666
SIPA1L1	6	0.39769	1.5227	0.54243	0.059502	0.21337	0.35245
C3orf58	6	2.7594	0.64869	0.20943	1.18	0.28243	0.35682
HIST1H1C	6	3.5541	0.46097	0.028806	-0.046285	-0.0050487	0.29045
NMNAT3	6	3.4831	0.44383	0.035535	-0.1716	-0.020044	0.22874
TRIM73	5	-0.55165	-0.70016	0.47431	-0.53726	-0.66647	0.16021
FCGBP	6	0.5536	0.25107	0.51394	1.3407	0.60474	0.21284
ACTR1A	6	0.59196	0.27262	0.50901	1.4479	0.65449	0.14103
CTDSP1	6	0.098563	0.065126	0.6848	1.0003	0.67414	0.57114
hsa-let-7c	4	0.47002	0.45877	0.42139	1.0666	1.0454	0.55708
CCDC91	6	0.25049	0.14651	0.59239	1.8985	1.1379	0.015578
CCL23	6	0.056521	0.045882	0.7183	1.4785	1.2238	0.1238
ZAK	6	0.32403	0.23261	0.56344	1.0748	0.78171	0.47808
PTPRN2	6	0.50786	0.25259	0.52159	0.80283	0.40514	0.83933
GDF15	6	0.71134	0.37087	0.49947	0.030961	0.01624	0.33378
AXIN2	6	0.45774	0.20828	0.52934	1.5952	0.72159	0.074941
ARHGAP44	6	-0.28996	-0.36212	0.832	0.81449	1.1262	0.82186
USB1	6	4.2974	0.22925	0.0011061	-0.52623	-0.021816	0.1173
DPM2	6	0.43347	0.35593	0.53408	-0.19346	-0.15908	0.21915
hsa-mir-188	4	4.1503	0.21759	0.0112	1.366	0.06811	0.28391
GFRA4	6	0.1773	0.13028	0.6288	0.90288	0.71393	0.69867
TTC8	6	-0.17244	-0.23982	0.98373	0.43021	0.61952	0.68088
ATP8A1	6	-0.1301	-0.12174	0.92483	0.5399	0.51008	0.80841
CCZ1B	3	5.0233	0.10463	0.002074	0.87942	0.017366	0.76716
MYT1L	6	2.8652	0.42469	0.17201	0.97637	0.14502	0.60064
PRKD1	6	2.5974	0.88392	0.27686	0.19485	0.064122	0.45297
ARL15	6	-0.3937	-0.43002	0.66106	1.1006	1.2554	0.44757
ANKRD52	6	0.11082	0.105	0.67576	-0.30302	-0.28247	0.178
OR2T4	6	2.9586	0.54528	0.14219	1.6319	0.30835	0.06305
ECEL1	6	-0.32864	-0.28203	0.76868	0.22645	0.19543	0.47827
KCNG1	6	3.7685	0.32638	0.013228	0.52286	0.043716	0.78638
COPS4	6	0.18674	0.12513	0.62391	1.3769	0.9427	0.18809
DOCK6	6	1.4445	0.30795	0.48256	1.8256	0.39304	0.023413
ACVR1	6	1.77	1.2722	0.47278	0.27857	0.21316	0.52404
FLJ45513	6	0.073714	0.11048	0.70461	-0.0031385	-0.0047542	0.31433
NOL9	6	-0.1916	-0.15054	0.98769	-0.15012	-0.11401	0.23828
NAGK	6	-0.24183	-0.20096	0.90879	-0.28906	-0.23706	0.18238
KRTDAP	5	-0.41852	-0.65653	0.6735	0.10862	0.17048	0.44029
MPEG1	6	1.4008	0.30226	0.48302	2.5309	0.55717	0.00036871
CASK	6	0.29677	0.24298	0.57349	0.46873	0.3884	0.72457
TPSAB1	6	-0.42996	-0.6709	0.60354	1.0215	1.6568	0.54183
SYS1	6	3.3009	0.48706	0.061621	0.16833	0.023146	0.4319
GAS2L3	6	4.162	0.26326	0.0022123	0.66694	0.039099	0.97083
hsa-mir-4676	4	3.7199	0.25449	0.0436	0.502	0.033848	0.84173
CHST5	6	0.08152	0.079641	0.69742	1.0755	1.0771	0.47735
L3MBTL1	6	2.7958	0.69553	0.19574	-0.15813	-0.035768	0.23464
ITGAD	6	-0.12893	-0.13121	0.92312	1.2898	1.3883	0.25289
DNAH11	6	3.7073	0.34413	0.016546	1.4536	0.13414	0.13725
GBA	6	2.6301	0.69759	0.26252	0.35917	0.094076	0.60197
SLC17A4	6	2.599	0.7182	0.27644	-1.0999	-0.2944	0.046089
ATP5G3	6	-0.5255	-0.92936	0.45407	0.29055	0.54662	0.53533
ARSA	6	0.16622	0.12102	0.63576	0.61188	0.45282	0.89833
G2E3	6	3.8107	0.37076	0.011015	0.91349	0.08621	0.68539
NEK8	6	2.3213	0.70788	0.38314	1.389	0.46215	0.17979
TIMP4	6	-0.42952	-0.57488	0.60414	0.49053	0.68151	0.74895
CCL22	6	0.51471	0.28072	0.52039	1.2184	0.67789	0.31802
KRTAP1-5	6	0.7099	0.30217	0.49952	1.5121	0.65832	0.1073
CNTROB	6	0.070603	0.061778	0.70724	0.14124	0.12181	0.41056
SFXN2	6	-0.15547	-0.2995	0.96165	0.1663	0.3259	0.43038
PKDCC	6	0.10977	0.0794	0.67641	0.10999	0.077859	0.38651
TSPYL1	6	0.53106	0.31544	0.51809	1.2515	0.76016	0.28626
UBC	6	0.80316	0.30422	0.49541	2.097	0.80026	0.0049776
ZNF90	5	-0.044087	-0.029715	0.79117	0.73638	0.51223	0.92819
DNAAF1	6	0.29348	0.18735	0.57469	0.82891	0.56511	0.80371
PIGM	6	0.03713	0.056169	0.73536	0.51699	0.79339	0.77868
NMT1	6	3.4291	0.39727	0.04208	0.097008	0.01068	0.37641
SENP1	6	0.1717	0.18862	0.63207	1.284	1.4461	0.25805
CDR2L	6	1.2798	0.39249	0.48486	1.5188	0.48162	0.10402
PPP1R15B	6	0.16581	0.13868	0.63631	1.3419	1.1689	0.21178
UBE2J1	6	0.55738	0.29522	0.51362	0.5001	0.26686	0.7596
ING5	6	0.88447	0.45634	0.4921	1.7335	0.93019	0.03807
VAV2	6	3.2324	0.49223	0.073973	0.38818	0.056002	0.63313
AHCYL2	6	-0.31049	-0.3938	0.7991	0.89923	1.2251	0.7042
PFN2	6	0.15702	0.15814	0.64138	0.98132	1.0278	0.59432
FBF1	6	-0.18041	-0.18711	0.99558	1.0058	1.0715	0.56413
SMLR1	6	2.5403	0.74864	0.3	0.21381	0.06252	0.46725
MAL	6	3.4498	0.44955	0.039268	1.423	0.18801	0.1567
CKAP5	6	-0.0053259	-0.0042289	0.77969	1.3336	1.0903	0.21929
CATSPERD	6	0.56773	0.34108	0.51214	1.3501	0.8637	0.20597
PROK1	6	0.25227	0.18534	0.59179	0.63221	0.4651	0.9257
LOC730183	6	0.60461	0.31192	0.50731	0.43884	0.22707	0.69023
AHCYL1	6	0.65629	0.36829	0.50302	0.59254	0.33691	0.87289
ADM2	6	0.73589	0.50213	0.4979	0.0069155	0.0047703	0.31949
EIF4E1B	6	0.084875	0.065233	0.69484	0.63753	0.49471	0.93317
PRSS21	6	0.80687	0.35525	0.49518	0.9174	0.41158	0.68
FBXO39	6	0.46755	0.42221	0.52791	1.4638	1.3369	0.13145
hsa-mir-4530	4	3.843	0.25735	0.030511	0.15912	0.010259	0.55372
hsa-mir-218-1	4	-0.20772	-0.11595	0.95861	1.9279	1.0849	0.043001
EDC4	6	-0.18614	-0.15073	0.99742	0.1481	0.12353	0.41573
hsa-mir-3921	4	1.2051	0.29441	0.3442	2.0908	0.52364	0.021293
UQCRB	6	0.46829	0.38608	0.52772	1.4062	1.1883	0.16836
LPCAT1	6	-0.636	-1.1991	0.30313	0.54998	1.0526	0.82057
TMEM98	6	-0.18767	-0.24831	0.99544	0.83591	1.1238	0.79384
SH3PXD2A	6	-0.056435	-0.06496	0.83191	1.0396	1.3442	0.51938
PTS	6	0.091815	0.12531	0.68927	0.19456	0.26938	0.45283
hsa-mir-4784	4	-0.069935	-0.079979	0.78615	0.61769	0.71669	0.95571
SPRYD7	6	0.085029	0.075827	0.69475	0.060242	0.054208	0.35286
CDK10	6	3.9057	0.3243	0.0076969	1.3583	0.1098	0.20017
FSCB	6	-0.2044	-0.45914	0.96963	-2.3489	-5.2763	0.0071899
KLHL14	6	0.42639	0.27023	0.53556	0.72822	0.46888	0.94626
ZNF23	6	0.23696	0.21185	0.59773	-1.1839	-1.0446	0.041112
DEFB123	6	-0.4196	-0.66366	0.62045	0.26805	0.4393	0.51454
BATF2	6	0.58168	0.30801	0.51058	0.4741	0.25039	0.73029
SLC16A12	6	3.2412	0.50098	0.071992	1.5049	0.23742	0.11084
OR4K15	6	0.32031	0.27324	0.56455	1.325	1.2014	0.22533
CCDC178	6	0.37923	0.19582	0.54703	0.15305	0.077824	0.41987
RPP40	6	0.51157	0.29207	0.52118	1.0623	0.65206	0.49177
SLC12A6	6	-0.068849	-0.064352	0.8474	-0.011969	-0.011114	0.30954
USH2A	6	-0.22463	-0.17238	0.93727	0.82351	0.63787	0.81039
DOCK5	6	-0.059404	-0.04751	0.83509	1.0487	0.83567	0.5086
TMEM63A	6	0.42264	0.23732	0.5363	1.3849	0.78691	0.18228
IL26	6	0.26138	0.27102	0.58796	-0.21989	-0.22756	0.20809
WNT3	6	-0.023101	-0.01869	0.79804	1.1697	0.96422	0.36798
NR2E1	6	2.8688	0.74067	0.17067	0.28684	0.069581	0.53159
SIGLEC15	6	3.1999	0.46539	0.079919	1.467	0.21676	0.1296
ZNF354A	6	2.7976	0.53101	0.1951	0.86127	0.16442	0.75808
CARS	6	-0.44174	-0.73632	0.58437	0.10485	0.17428	0.38208
FBXL19	6	0.031448	0.02782	0.74052	-0.9515	-0.83023	0.057842
SF3B1	6	0.1939	0.14488	0.61995	0.38456	0.28941	0.62903
WIF1	6	-0.40771	-0.4011	0.63884	-0.33057	-0.32165	0.16827
POGLUT1	6	0.090887	0.12182	0.68991	-0.073155	-0.099299	0.27617
CCL15	6	2.6904	0.54825	0.23814	0.23718	0.047859	0.48739
EPB41L1	6	1.5191	0.32484	0.48122	2.2904	0.4943	0.0017514
KCNK17	6	0.20212	0.1318	0.6146	1.4195	0.98776	0.15905
ANKRD29	6	-0.10356	-0.075977	0.88957	0.093709	0.070729	0.37434
hsa-mir-7107	4	0.40197	0.18292	0.44329	0.73512	0.3335	0.91773
TRPS1	6	0.547	0.3479	0.51519	0.86719	0.56272	0.74946
KIF21A	6	3.458	0.43609	0.038485	1.3849	0.17601	0.18224
PPP2R2C	6	0.22886	0.20781	0.6017	0.75492	0.73411	0.90741
STPG2	6	2.1666	0.78434	0.42545	-0.72906	-0.26214	0.081348
PSTPIP2	6	2.2668	0.68961	0.40024	0.73783	0.24088	0.93335
ZNF354C	6	0.11565	0.081054	0.6723	0.73662	0.51787	0.93538
CCDC135	6	3.1393	0.51218	0.093331	1.0731	0.1756	0.48016
hsa-mir-5191	4	3.6529	0.33286	0.052265	-0.068762	-0.0057102	0.40964
MLIP	6	2.5588	0.71928	0.29262	0.68243	0.19821	0.99175
HERPUD2	6	0.40978	0.23889	0.53971	1.5701	0.94453	0.083422
ODF3	6	0.51618	0.23751	0.52016	0.8909	0.42622	0.71623
ZNHIT3	6	2.3256	0.97718	0.38167	0.022624	0.0094082	0.32742
OR10G9	6	2.9567	0.58692	0.14278	0.60847	0.11979	0.89312
ISG20	6	-0.30635	-0.29367	0.80481	0.26858	0.26821	0.51477
LSMD1	6	0.2367	0.12806	0.59787	0.47301	0.26828	0.72899
ETV4	6	-0.077095	-0.1403	0.85662	-0.34712	-0.63402	0.16329
TCF7L2	6	-0.067138	-0.10088	0.84514	0.82694	1.2648	0.80606
hsa-mir-4423	4	-0.24144	-0.40534	0.99696	0.22115	0.38015	0.59741
PASD1	6	0.42326	0.22657	0.53625	1.4385	0.8807	0.14675
GNG7	6	0.64422	0.43724	0.50389	-1.5003	-1.0183	0.027423
LILRB5	6	3.0422	0.51439	0.11711	0.97808	0.16678	0.59875
USP54	6	0.61771	0.26951	0.50601	1.3191	0.59673	0.22999
RSC1A1	6	-0.17561	-0.34703	0.98862	0.28843	0.58092	0.53335
MOV10L1	6	-0.49903	-0.61908	0.49449	1.0136	1.3038	0.55261
SLC25A29	6	-0.066137	-0.054874	0.84394	-0.39371	-0.31967	0.15007
CCT5	6	0.36524	0.27473	0.55091	0.23092	0.17532	0.48205
TMEM191B	6	2.2073	0.61015	0.41619	0.8744	0.24342	0.73867
TAS2R40	6	3.337	0.45991	0.055123	0.30966	0.041485	0.55399
TTLL1	6	-0.10063	-0.11279	0.8857	1.0893	1.2712	0.4608
PTPRQ	6	2.9221	0.56861	0.15417	0.69141	0.13421	0.99581
FAM76B	6	0.69615	0.36756	0.50002	-1.4493	-0.76508	0.028806
EIF1B	6	0.52085	0.23901	0.51984	1.407	0.70631	0.16813
POMZP3	5	0.5803	0.72619	0.45223	0.057044	0.071933	0.40628
SLC6A13	6	4.298	0.22922	0.0011061	1.4097	0.072279	0.16638
ANP32D	6	-0.47632	-0.62598	0.52929	-0.050803	-0.069544	0.28797
TRPT1	6	0.28231	0.18573	0.57962	1.0524	0.69446	0.50376
FBXL14	6	3.6432	0.41379	0.021017	-0.29957	-0.029947	0.17873
C17orf99	6	-0.19345	-0.14697	0.98484	0.81555	0.62093	0.82053
PCGF3	6	-0.53453	-0.74252	0.43836	0.51178	0.79717	0.77209
hsa-mir-6745	4	1.1651	0.44877	0.34539	2.101	0.82141	0.020418
DIO1	6	0.026678	0.025265	0.74494	0.84392	0.82648	0.78278
KRT10	6	0.41612	0.77975	0.53805	-1.7284	-3.2388	0.021892
CLDN18	6	2.9039	0.54593	0.15988	0.95914	0.18133	0.62331
POLD1	6	0.17075	0.23094	0.63253	-1.9737	-2.6697	0.016408
SHOX_X	6	0.14184	0.083045	0.65184	1.9866	1.172	0.0099092
IDO1	6	0.42697	0.27751	0.53542	1.1785	0.83389	0.35825
TALDO1	6	-0.25366	-0.33028	0.89174	0.70185	0.94874	0.98115
CAMK1	6	2.5655	0.71225	0.28963	0.74204	0.21408	0.92713
TFDP3	6	-0.12252	-0.10605	0.91524	0.42541	0.36741	0.67512
SMN1	6	2.5496	0.83282	0.29649	0.61546	0.20417	0.90312
USP19	6	-0.07441	-0.068022	0.85362	0.96185	0.91233	0.61962
S100A3	6	-0.33434	-0.70566	0.75955	-1.8706	-3.9591	0.018897
CREG1	6	0.33586	0.21714	0.55906	1.7474	1.2146	0.035258
WFDC10B	6	2.8081	0.59926	0.1921	0.72624	0.15572	0.94861
BHLHE41	6	-0.063323	-0.054391	0.84021	0.35766	0.30788	0.60031
HMGXB4	6	-0.089111	-0.19255	0.87118	-2.2336	-4.8264	0.0096327
PRND	6	-0.016323	-0.023234	0.79108	0.085452	0.12351	0.36964
RET	6	3.5969	0.36692	0.024934	0.573	0.055432	0.84883
PDE4D	6	0.075311	0.070609	0.703	-1.9701	-1.8388	0.016546
CENPK	6	0.77708	0.56987	0.49624	1.5417	1.1645	0.094483
CYP4A22	6	2.9648	0.5622	0.14043	0.83976	0.15941	0.78891
VMO1	6	0.15044	0.093259	0.64543	1.262	0.82671	0.2775
ZMAT2	6	0.33423	0.21284	0.55966	0.69152	0.44785	0.99553
KRTAP6-1	6	0.067768	0.11824	0.70959	-1.7879	-3.1208	0.020786
PLAGL1	6	0.23223	0.31892	0.60013	-0.067009	-0.094039	0.27953
UCHL1	6	-0.37599	-0.56707	0.69	0.26032	0.41423	0.50749
PPP2R2B	6	4.0171	0.30926	0.0045168	0.12107	0.0084541	0.39582
C7orf33	6	-0.33273	-0.57916	0.76236	0.071331	0.12677	0.36042
KCTD2	6	2.7782	0.57322	0.20242	0.81767	0.16942	0.81809
COL4A4	6	2.9301	0.57686	0.15168	1.1249	0.22431	0.41854
C16orf62	6	-0.43502	-0.61388	0.59524	-0.59322	-0.84708	0.10342
RNF40	6	0.0055608	0.0059701	0.76757	1.3016	1.4104	0.24321
ZBTB43	6	4.0606	0.25759	0.0037793	0.67297	0.040436	0.97908
SIGLEC5	6	0.55153	0.32865	0.51431	-1.594	-0.94967	0.025257
KCND1	6	-0.53022	-1.4765	0.44564	-0.63837	-1.7797	0.095451
HBD	6	2.7939	0.7245	0.19652	-0.46647	-0.11399	0.13099
CKS2	6	-0.50997	-0.66225	0.47864	0.88561	1.1968	0.72296
CNIH2	6	0.24016	0.21119	0.5963	-1.9052	-1.6752	0.018067
hsa-mir-194-2	4	0.65678	0.31392	0.38268	0.90842	0.44587	0.72406
ATOX1	6	0.31824	0.35396	0.56529	1.1472	1.3321	0.39393
AK9	6	-0.22019	-0.60228	0.9446	-2.3647	-6.4681	0.0069595
ZFP90	6	0.27802	0.17359	0.58151	1.0948	0.69555	0.45416
KIAA0753	6	-0.027924	-0.027614	0.80306	1.0915	1.191	0.4584
hsa-mir-7846	4	1.1761	0.49071	0.34507	-0.41292	-0.17255	0.2575
SH2D1B	6	0.89961	0.37382	0.49187	1.7299	0.73234	0.038715
SPATA31A2	4	3.688	0.24263	0.047795	1.1064	0.071161	0.51892
hsa-mir-486	4	3.8562	0.28911	0.029451	2.0157	0.15331	0.029451
SNX24	6	-0.40953	-0.53143	0.63608	0.65454	0.92475	0.95575
CLIP2	6	-0.043592	-0.03681	0.81804	-0.037442	-0.031822	0.29529
BCL2L2-PABPN1	6	-0.74541	-1.4384	0.18136	0.65057	1.283	0.95041
hsa-mir-543	2	0.20556	0.090595	0.54238	1.3008	0.57554	0.46956
USH1G	6	0.51486	0.24178	0.52035	1.762	0.85589	0.032631
hsa-mir-3155a	4	-0.59036	-0.61949	0.48624	1.2714	1.3643	0.3594
RIT1	6	2.9437	0.48838	0.14698	0.54554	0.089761	0.81518
ASNS	6	0.93295	0.31817	0.49057	1.0642	0.3646	0.48988
NLRP13	6	0.57409	0.28703	0.51136	1.7634	0.891	0.032447
GNAL	6	0.67085	0.3317	0.50214	1.6787	0.83846	0.050099
PPP5D1	6	0.10064	0.08278	0.6835	0.92811	0.78295	0.66502
hsa-mir-24-1	4	-0.15256	-0.11412	0.88644	1.3549	1.0361	0.29151
PDCD2	6	0.24898	0.21277	0.59312	-1.7042	-1.4377	0.022768
SYNC	6	0.46914	0.26493	0.52754	0.68422	0.39096	0.99369
IVL	6	-0.19922	-0.17693	0.97645	-1.7017	-1.4399	0.022906
SUN1	6	-0.25738	-0.28953	0.88565	-0.19238	-0.21578	0.21957
SLC4A10	6	-0.27994	-0.64089	0.84887	-2.27	-5.198	0.0088491
CASZ1	6	0.12557	0.085968	0.66419	-0.89218	-0.59076	0.061944
SSFA2	6	0.50095	0.25483	0.52251	1.6475	0.87422	0.058672
CDH9	6	0.66882	0.64825	0.50228	1.1425	1.1341	0.39867
HSD17B14	6	-0.52696	-0.91302	0.45135	0.74797	1.3307	0.91824
AKR1B15	6	0.23538	0.16918	0.59856	1.1195	0.83194	0.42462
GON4L	6	0.25682	0.20568	0.59004	0.35825	0.28854	0.60105
BRS3	6	1.6376	0.8181	0.47767	1.1825	0.66835	0.3542
PTCH1	6	2.546	0.79115	0.29788	0.073177	0.022518	0.36162
RIMS2	6	3.014	0.4653	0.12564	0.57737	0.086483	0.85482
PEAK1	6	0.58422	0.41533	0.51025	0.65396	0.47326	0.95479
hsa-mir-668	4	0.24374	0.10417	0.51514	2.1307	0.9189	0.017606
AMER2	6	3.7339	0.36988	0.014933	0.16246	0.014357	0.42725
FAIM3	6	-0.090327	-0.1059	0.87252	0.2423	0.30523	0.49159
HES3	6	-0.60088	-1.1873	0.34581	-0.71919	-1.4197	0.082684
HAT1	6	0.33717	0.65005	0.55893	0.35218	0.68135	0.59552
BLM	6	0.87399	0.30466	0.4926	1.0245	0.36356	0.53814
OR9G4	6	-0.2421	-0.23521	0.90837	0.43469	0.43217	0.68549
IDI1	6	1.1429	0.33588	0.48652	1.6864	0.52485	0.048302
FAM72B	2	-0.3683	-0.049369	0.92096	1.2826	0.18426	0.48173
LAMB4	6	0.31979	0.59344	0.56459	-1.8247	-3.3862	0.019772
GRK6	6	3.3281	0.47147	0.056782	-0.58546	-0.074075	0.10513
LPAR5	6	-0.11571	-0.10101	0.90639	-0.31771	-0.27057	0.17293
CDC20B	6	0.3251	0.17605	0.56298	1.2133	0.65282	0.32327
KRTAP4-4	6	0.27229	0.21284	0.584	-1.8735	-1.4642	0.018851
ZNF576	6	0.27329	0.17779	0.58335	1.129	0.75811	0.41328
RNF111	6	0.42877	0.25452	0.53482	0.98305	0.61956	0.59188
hsa-mir-371a	4	-0.14679	-0.090093	0.87961	1.8339	1.1565	0.060561
hsa-mir-128-1	4	3.5878	0.31648	0.061345	1.7819	0.1593	0.075586
LONRF2	6	0.074882	0.070628	0.70342	-1.6767	-1.5648	0.023367
LSM11	6	3.0798	0.4166	0.10776	0.85504	0.11546	0.76711
CSNK2A1	6	0.75883	0.25943	0.49684	1.2427	0.41892	0.29548
SP6	6	0.23856	0.17421	0.59709	-0.089451	-0.064263	0.26792
ASTN2	6	-0.054643	-0.044729	0.83011	-0.14584	-0.11663	0.24008
PCOLCE	6	-0.19037	-0.26935	0.99009	-0.54117	-0.75916	0.11453
ARHGAP20	6	1.3317	0.40529	0.48412	1.4781	0.46755	0.12384
TNFSF13B	6	3.0741	0.57705	0.10905	0.34208	0.059556	0.58483
ANXA6	6	3.2163	0.49691	0.076693	2.0589	0.3377	0.0064064
MTG1	6	3.4394	0.44298	0.040697	0.7087	0.084831	0.97212
MMP16	6	3.6571	0.31225	0.020279	1.3926	0.11862	0.17754
KIF21B	6	0.57449	0.32703	0.51136	1.3475	0.79241	0.20823
COQ3	6	4.4506	0.20357	0.00050698	1.6701	0.074492	0.052864
hsa-mir-302b	4	0.27463	0.41978	0.49947	-1.8681	-2.8554	0.068857
ANKHD1	6	-0.22068	-0.21396	0.94359	-0.64902	-0.61164	0.093607
KRTAP1-4	6	3.2355	0.43871	0.073282	0.45075	0.059702	0.70346
ULK1	6	3.5269	0.39237	0.031341	1.6639	0.18822	0.054616
TNFSF4	6	1.4094	0.69987	0.48297	1.0878	0.54578	0.46237
WBSCR28	6	0.30438	0.21613	0.57031	0.67273	0.47646	0.97875
SLC5A6	6	0.62406	0.35006	0.50528	1.5965	0.91693	0.074526
FAM101A	6	0.41679	0.20056	0.53777	1.8022	0.8669	0.026409
PRKACA	6	1.9487	0.71903	0.45974	1.354	0.56218	0.20335
SF3B5	6	3.6219	0.42243	0.022399	-0.07946	-0.0083575	0.2728
IFNA16	6	0.67082	0.34784	0.50214	1.0177	0.5319	0.54657
GJA5	6	-0.026323	-0.035169	0.80131	0.25622	0.34227	0.5038
hsa-mir-6752	4	5.0321	0.10672	0.00032263	2.0418	0.042336	0.025948
PNPLA3	6	1.2525	0.39792	0.48555	1.762	0.56827	0.032631
hsa-mir-648	4	0.4564	0.24439	0.42448	1.9288	1.0595	0.042909
FAM86B1	6	0.050712	0.042198	0.72342	0.76129	0.63977	0.89953
ATP8B2	6	3.9241	0.28527	0.0068673	0.90185	0.063118	0.70024
USP17L15	6	-0.37991	-0.52601	0.68318	0.48348	0.68632	0.74139
ITGA7	6	3.5296	0.43648	0.031018	1.031	0.122	0.53026
GDE1	6	0.52736	0.24163	0.51883	1.3296	0.65552	0.22229
ZNF410	6	1.1207	0.33473	0.48703	1.8159	0.54343	0.024658
PDE9A	6	-0.024079	-0.028513	0.79919	0.59493	0.73738	0.87607
SLC6A9	6	0.21285	0.28255	0.60944	-1.9321	-2.5645	0.017422
PSMD3	6	1.6365	0.31083	0.47767	2.1799	0.41843	0.0031802
ZNF419	6	0.021604	0.018876	0.75052	0.006957	0.0061064	0.31954
C22orf46	6	0.041988	0.033684	0.7307	1.0462	0.86709	0.51136
GAGE1	6	1.7682	1.3187	0.47301	0.56031	0.43942	0.83288
PCIF1	6	2.5833	0.77037	0.28303	0.88655	0.27001	0.72157
NADK	6	0.2464	0.16268	0.59446	1.3362	0.88488	0.21727
RPL22L1	6	2.4434	0.55478	0.34	1.1845	0.2917	0.35258
N4BP1	6	0.17573	0.15429	0.62967	1.0443	0.96318	0.51362
BMP7	6	0.35928	0.17767	0.55243	1.7611	0.91583	0.032677
CALR3	6	-0.1453	-0.15779	0.94778	1.1076	1.2092	0.43854
SNUPN	6	0.42871	0.26817	0.53491	1.2295	0.78325	0.30728
PIK3IP1	6	-0.032297	-0.031988	0.80689	1.0348	1.0699	0.5251
SPRR3	6	3.4392	0.37945	0.040697	0.9613	0.10485	0.62032
PGLYRP3	6	0.32756	0.27017	0.56201	0.94795	0.85601	0.63861
RSF1	6	2.5025	0.92403	0.31673	0.68349	0.26425	0.99281
SETD7	6	0.34931	0.2464	0.55579	-0.86371	-0.59348	0.065078
WDR1	6	-0.34605	-0.67021	0.74001	0.35193	0.70093	0.59529
ITIH6	6	0.28923	0.18526	0.57662	1.1179	0.71397	0.42693
TBX4	6	0.31487	0.20738	0.56635	1.2202	0.82183	0.31603
hsa-mir-6740	4	1.6038	0.55019	0.33687	-0.5389	-0.18488	0.22146
ZNF57	6	3.4927	0.34535	0.034797	1.9882	0.20202	0.0098631
ENC1	6	-0.56693	-1.1732	0.39061	-0.13174	-0.27339	0.24626
SYNJ2	6	0.13107	0.085029	0.66018	0.98295	0.63433	0.59193
POLR2J2	4	2.2944	0.85713	0.32046	0.67928	0.26594	0.97825
NR2F1	6	0.10148	0.1102	0.68263	-0.25678	-0.27723	0.19408
PSMB1	6	0.53611	0.48302	0.51717	1.4262	1.3563	0.15468
LRRIQ4	6	0.52747	0.28687	0.51883	1.9228	1.1251	0.013919
TAAR8	6	-0.031281	-0.034761	0.80555	0.16842	0.19154	0.432
IL2RB	6	2.7273	0.77944	0.22229	0.15485	0.041962	0.42139
TMEM26	6	-0.86508	-1.7257	0.091072	0.27677	0.56804	0.52238
CDNF	6	-0.29004	-0.29525	0.83191	0.67001	0.67851	0.97488
THRB	6	0.51826	0.29143	0.52003	1.416	0.80632	0.16168
MICU1	6	0.21188	0.14572	0.6099	0.4288	0.29504	0.67913
MOB3A	6	0.17825	0.14152	0.62834	1.6894	1.3804	0.047795
METTL2A	6	-0.044223	-0.03389	0.81882	1.6074	1.2739	0.071485
OR10A5	6	3.6219	0.3513	0.022399	0.37163	0.035089	0.61474
CHMP1B	6	3.6087	0.3496	0.023598	1.6992	0.16615	0.044891
IKBKAP	6	0.21769	0.13805	0.60727	1.1705	0.74669	0.36701
TIMM50	6	0.074853	0.079764	0.70342	1.0652	1.1837	0.48882
DDB2	6	0.5246	0.82617	0.51947	-0.44148	-0.69622	0.13744
RBMY1A1	6	1.5239	1.2152	0.48099	0.62009	0.52416	0.9092
NRK	6	-0.22604	-0.34926	0.93455	0.31814	0.50296	0.56243
GNAT3	6	0.45112	0.28819	0.53053	0.68126	0.44319	0.99032
EXO1	6	0.084685	0.10003	0.69498	0.72422	0.87507	0.95124
hsa-mir-624	4	-0.39423	-0.21463	0.77476	1.617	0.91142	0.13417
LAS1L	6	2.0571	0.674	0.44532	-2.1208	-0.6902	0.012767
HIPK2	6	3.6658	0.3672	0.019542	-0.10901	-0.009875	0.25745
CLIC2	6	0.2001	0.1784	0.61617	0.088596	0.079287	0.37143
CTSD	6	0.11869	0.098883	0.66986	1.074	0.93176	0.47914
TUB	6	-0.10835	-0.1003	0.89602	-0.1711	-0.15378	0.22911
C5orf42	6	0.23727	0.19104	0.59764	0.17344	0.14083	0.43651
BCKDHB	6	0.2863	0.23255	0.57801	1.2783	1.0359	0.26308
KIR2DL4	6	0.17286	0.12805	0.63156	-0.25169	-0.18322	0.19629
VWC2L	6	-0.089131	-0.12372	0.87118	0.82736	1.2092	0.8055
KRTAP4-1	6	0.85482	0.32893	0.49316	0.27643	0.10753	0.52219
ETFA	6	0.010792	0.0081076	0.76259	1.6729	1.3025	0.051989
RASSF2	6	-0.037878	-0.039726	0.81265	-2.0815	-2.1756	0.013873
PLP2	6	1.2745	0.40136	0.48504	1.0043	0.32341	0.56529
C5orf24	6	0.19849	0.13242	0.61709	0.82937	0.55625	0.80324
KIAA1143	6	0.34658	0.26245	0.55621	0.27216	0.20626	0.51804
C1orf116	6	0.039825	0.028981	0.73282	0.9214	0.71238	0.67433
LOC100132247	6	2.3731	0.79219	0.36475	1.3818	0.49525	0.18445
KIAA1161	6	0.23676	0.23162	0.59782	-1.7807	-1.7363	0.020925
PACS1	6	-0.24275	-0.2557	0.90764	-2.291	-2.4049	0.0083883
WNT7B	6	2.5563	0.72206	0.29419	-1.1297	-0.30362	0.044015
ZNF19	6	0.114	0.077384	0.67355	1.2232	0.82102	0.31332
PTP4A2	6	0.58082	0.29817	0.51062	1.2317	0.63493	0.30562
SLC7A11	6	0.28004	0.15287	0.58096	1.9398	1.0907	0.012905
EIF2B1	6	0.26968	0.1965	0.58529	0.74078	0.5463	0.92875
APPL1	6	1.0852	0.38589	0.48753	1.6811	0.61665	0.049362
OR8B2	6	2.7222	0.69136	0.22496	0.30629	0.077141	0.55109
BACH2	6	-0.5328	-0.55386	0.44107	-0.2108	-0.22401	0.21238
GCAT	6	-0.32023	-0.33148	0.78292	1.1633	1.244	0.37498
CCDC114	6	-0.049055	-0.038786	0.8238	-0.44952	-0.34637	0.13486
CLCN4	6	0.23347	0.22012	0.59939	-0.55982	-0.52407	0.11025
KLK1	6	0.08432	0.084346	0.69521	-1.1574	-1.1392	0.04231
hsa-mir-619	4	0.76518	0.39479	0.36853	-1.3775	-0.71073	0.10393
ATPBD4	5	0.33648	0.14724	0.51108	0.91083	0.38979	0.70692
hsa-mir-7154	4	4.8509	0.12966	0.00078352	0.54228	0.013681	0.87966
hsa-mir-602	4	0.41472	0.18158	0.43891	1.4572	0.63548	0.22118
SPDYC	6	0.41079	0.23872	0.53948	1.0383	0.61279	0.52122
TVP23A	6	0.23658	0.16027	0.59792	0.42173	0.28432	0.67074
POT1	6	0.37546	0.22853	0.54809	1.2538	0.78505	0.28419
BMF	6	-0.51552	-0.90635	0.46914	0.40428	0.78023	0.65046
DIAPH1	6	3.7806	0.34275	0.012352	1.0751	0.093591	0.4779
MIER2	6	0.45861	0.26616	0.5292	1.1997	0.70306	0.33728
hsa-mir-2278	4	-0.30144	-0.26705	0.90879	1.6031	1.4449	0.1408
LTA4H	6	3.9071	0.28077	0.0076508	0.83332	0.057618	0.79744
C5orf34	6	0.17516	0.31837	0.62981	0.41997	0.76807	0.66912
MYO18B	6	0.28565	0.1691	0.57819	1.1483	0.67043	0.39291
PCDH12	6	-0.30031	-0.23991	0.81569	0.85295	0.68164	0.76992
CANT1	6	-0.055319	-0.047549	0.83081	0.057864	0.049992	0.35134
PAPD5	6	0.45766	0.26242	0.52938	1.3237	0.75689	0.22625
UPB1	6	-0.34623	-0.46559	0.73955	0.82168	1.129	0.81279
TXLNG	6	0.0048735	0.0058776	0.76822	-0.98446	-1.1679	0.055077
ASTN1	6	0.19064	0.15245	0.62211	1.1595	0.9738	0.37973
UBR4	6	-0.60342	-0.7456	0.34281	1.0716	1.355	0.48182
MYL12B	5	-0.13344	-0.14648	0.90188	0.56394	0.61911	0.86915
C14orf180	6	1.272	1.1677	0.48504	-1.1585	-1.0633	0.042218
SLC14A2	6	0.55983	0.2516	0.51311	0.57149	0.26197	0.84712
COL27A1	6	2.2028	0.5184	0.41766	0.77667	0.18471	0.8768
TRAF1	6	0.68987	0.30504	0.50085	0.78591	0.36098	0.86256
ELF2	6	3.4156	0.48419	0.043923	-0.48049	-0.058861	0.1273
CXorf30	6	-0.4314	-0.67409	0.60151	0.46329	0.76029	0.7183
FJX1	6	0.095322	0.085839	0.68655	1.096	1.0066	0.45297
AMELX	6	2.9828	0.65433	0.13407	-0.15934	-0.032464	0.23404
FAM83C	6	0.42571	0.25879	0.53574	1.2392	0.77527	0.29797
TRIM16L	6	-0.29443	-0.28595	0.82394	0.8768	0.8566	0.73536
CCL3L1	6	-0.24883	-0.28799	0.89865	1.2589	1.4965	0.28022
MAGEB4	6	-0.088218	-0.067833	0.86984	0.64471	0.50946	0.94257
PIP4K2B	6	2.87	0.73219	0.17021	0.46625	0.11571	0.72162
FECH	6	-0.0364	-0.081868	0.81122	-0.41907	-0.95049	0.1432
KRIT1	6	3.6885	0.3289	0.017975	0.12365	0.01058	0.39752
EXOC3	6	-0.6116	-0.83141	0.33323	0.9511	1.3874	0.63424
hsa-mir-520f	4	-0.097961	-0.093599	0.82044	1.2207	1.2276	0.40508
PCM1	6	3.5619	0.44354	0.028437	1.1353	0.13846	0.40609
DCST2	6	0.015491	0.016124	0.75716	1.4828	1.5817	0.12145
NEFL	6	0.15939	0.13755	0.63986	0.39875	0.34325	0.64511
HSPA9	6	2.9321	0.56784	0.15103	-0.54689	-0.10147	0.11324
IRX2	6	0.57868	0.28338	0.5109	1.7842	0.9167	0.028898
RASA4B	2	0.23181	0.064109	0.52519	2.1662	0.60198	0.084574
GOLGA6L1	4	-0.7358	-0.70601	0.3041	1.0508	1.1493	0.57427
hsa-mir-492	4	0.15266	0.12096	0.57602	0.54002	0.44537	0.87759
BCL2L1	6	-0.091522	-0.078232	0.87427	0.32584	0.28818	0.56962
EXOSC3	6	0.035942	0.043864	0.73655	0.47482	0.59064	0.73084
NPFFR2	6	-0.37548	-0.51095	0.69079	0.073162	0.099711	0.36162
COQ7	6	0.62663	0.332	0.50495	0.73545	0.39571	0.93644
GHRH	6	0.16241	0.23037	0.63815	0.62746	0.89364	0.91907
CADM1	6	-0.46878	-0.78626	0.54072	0.87489	1.4949	0.73798
FBXO30	6	0.046061	0.045732	0.72743	-0.68011	-0.66653	0.088814
NHP2L1	6	0.64932	0.34562	0.50362	1.7363	0.93175	0.037563
SLCO1C1	6	-0.047805	-0.058666	0.82242	-1.61	-1.9522	0.02498
ZC3H11A	6	0.60685	0.35538	0.50712	0.17718	0.10375	0.43877
TEX37	6	-0.042122	-0.027856	0.81656	1.1412	0.77775	0.39987
TCEAL8	6	-0.26896	-0.28971	0.86547	0.78394	0.85143	0.86551
OSBPL11	6	-0.099076	-0.12762	0.88399	0.7576	0.98619	0.90381
hsa-mir-3922	4	0.88339	0.33638	0.35917	1.0851	0.41881	0.53952
NLRP14	6	2.7833	0.48762	0.20067	0.46185	0.080292	0.71604
ADAL	6	0.68899	0.3051	0.5009	1.2397	0.56193	0.29769
LYRM9	6	0.65062	0.30368	0.50362	1.4776	0.72214	0.12403
VPS18	6	0.41895	0.22744	0.53731	1.5417	0.85925	0.094483
ZNF222	6	0.021643	0.015259	0.75047	-0.12385	-0.084461	0.25008
UHRF2	6	0.53707	0.74083	0.51703	-1.1994	-1.6571	0.040374
RAB37	6	3.462	0.4357	0.037932	0.84934	0.10282	0.7749
THUMPD2	6	3.741	0.3263	0.014564	1.2121	0.1046	0.32442
LRRC34	6	0.80534	0.37231	0.49528	1.7484	0.81323	0.034982
PPP6C	6	2.2853	0.62675	0.39466	0.11926	0.032633	0.39443
SPATA8	6	0.30845	0.20152	0.56814	0.11815	0.075957	0.39351
TSHZ1	6	-0.22454	-0.20713	0.93736	-0.44364	-0.39956	0.1367
GPR132	6	-0.57731	-0.97041	0.37738	0.14265	0.24522	0.41144
ASB18	6	-0.19206	-0.22418	0.98714	0.12847	0.14943	0.40125
BSCL2	6	-0.15153	-0.12625	0.95608	0.37669	0.31335	0.6205
SRP14	6	1.2871	1.408	0.48477	0.15013	0.18354	0.41734
hsa-mir-3909	4	0.32741	0.21024	0.47237	1.3942	0.93075	0.26358
hsa-mir-2117	4	2.7446	0.62529	0.25377	1.0392	0.24631	0.58653
KCNG2	6	1.4311	0.80907	0.48265	-0.40349	-0.22906	0.14689
ABLIM1	6	-0.44416	-0.65881	0.58151	0.77133	1.162	0.88528
OR6B1	6	0.0032742	0.0030813	0.76974	0.79669	0.79439	0.84827
POP1	6	0.50495	0.22833	0.52201	1.4211	0.66677	0.15781
SLC29A2	6	0.36979	0.2042	0.54948	0.055578	0.030339	0.34968
HES2	6	0.36414	0.77372	0.551	-1.7804	-3.783	0.020925
MST4	6	0.016663	0.02072	0.75596	0.94444	1.2018	0.6435
OR4F6	6	-0.31846	-0.51803	0.78568	0.58842	0.95758	0.86791
PRMT3	6	0.22881	0.16348	0.6017	1.0357	0.74696	0.5239
LCN10	6	0.50408	0.26017	0.5221	0.72347	0.38615	0.95221
RCAN1	6	3.5312	0.40566	0.030695	-0.21641	-0.022618	0.20984
TMEM92	6	0.96016	0.36241	0.49007	1.8104	0.71198	0.025487
ICAM2	6	0.17778	0.18801	0.62866	-0.045268	-0.0484	0.29082
DHX35	6	3.1974	0.49603	0.08038	1.0958	0.1704	0.4532
GOLT1A	6	0.75797	0.31587	0.49684	1.5088	0.63617	0.10891
TSEN15	6	0.17529	0.1137	0.62981	0.80448	0.51871	0.83629
GNE	6	-0.82027	-1.6173	0.11965	-0.17427	-0.34284	0.22731
ABHD16A	6	0.93569	0.33621	0.49048	0.46328	0.1701	0.7183
EIF4EBP2	6	3.6856	0.37058	0.018159	0.51068	0.048179	0.77107
BRAP	6	0.29498	0.2135	0.574	-0.075072	-0.054228	0.27488
NHEJ1	6	0.37307	0.21755	0.54837	1.7647	1.0537	0.032216
OR52E6	6	-0.082341	-0.08754	0.86252	1.1092	1.1837	0.43665
ZNF729	6	3.2858	0.43412	0.063926	0.72821	0.094623	0.94626
SRP19	6	-0.38642	-0.31991	0.67327	0.53483	0.44991	0.80103
TCP11L2	6	0.20282	0.14952	0.61414	1.1679	0.89732	0.37028
CBR3	6	-0.065023	-0.052297	0.8427	0.61573	0.50969	0.90363
HCCS	6	0.28126	0.23162	0.58003	0.076136	0.062383	0.36332
PITX2	6	0.12901	0.17475	0.66166	0.53432	0.7448	0.80025
G6PC3	6	-0.29775	-0.52368	0.81915	-0.034055	-0.061616	0.29663
ATE1	6	-0.16037	-0.2209	0.96774	1.0995	1.5371	0.44877
hsa-mir-192	4	0.51358	0.2227	0.41093	1.4316	0.64121	0.23801
DGAT2L6	6	-0.079656	-0.08056	0.85943	0.025911	0.027801	0.32991
ZNF804B	6	-0.10698	-0.11347	0.89413	1.3628	1.4664	0.19703
CLDN5	6	-0.3954	-0.63753	0.65811	0.3334	0.54617	0.57685
hsa-mir-548ai	4	0.99257	0.60683	0.35208	1.298	0.80543	0.3365
OR13C2	6	-0.048171	-0.086964	0.82288	-0.023946	-0.043474	0.30285
ENTPD7	6	-0.68402	-0.98564	0.24598	0.74265	1.0844	0.92626
METTL22	6	2.5637	0.77764	0.29078	1.2113	0.38706	0.32534
GIMAP1-GIMAP5	5	0.34549	0.25386	0.50763	0.10763	0.079344	0.43969
CABLES2	6	0.023473	0.016214	0.74803	-0.0054231	-0.003837	0.31285
OR4C13	6	4.0215	0.27363	0.0043785	1.8773	0.12775	0.01779
LILRA3	6	-0.15663	-0.10522	0.9635	-2.3035	-1.5471	0.0082039
ACTR3B	5	-0.59656	-1.3774	0.41029	-0.16157	-0.37986	0.28621
SLC6A15	6	0.73369	0.28274	0.49809	1.9433	0.74684	0.012536
APOF	6	-0.38322	-0.47404	0.67853	0.81793	1.072	0.81786
KRTAP9-2	6	0.92859	0.28335	0.49085	-1.2172	-0.37131	0.039084
CYP19A1	6	0.19951	0.13656	0.61649	0.94145	0.65582	0.64742
OR6C4	6	1.1104	0.58184	0.48721	0.82888	0.44674	0.80375
PAQR9	6	0.56953	0.36194	0.51187	0.44864	0.28919	0.7006
OR51I1	6	3.1604	0.43662	0.088261	0.92173	0.12706	0.67387
CABIN1	6	-0.04412	-0.053524	0.81878	0.67455	0.85438	0.98166
PRDM10	6	2.6412	0.79743	0.25819	-2.3526	-0.66061	0.0071899
ADNP	6	-0.021626	-0.017111	0.79675	0.43941	0.35305	0.69097
MEIOB	6	0.39548	0.22178	0.54307	-1.0152	-0.55437	0.052404
CAPRIN1	6	0.99599	0.40895	0.4891	1.5453	0.63655	0.093054
CIR1	6	-0.38273	-0.55909	0.67922	0.0077306	0.011511	0.32004
PLD4	6	-0.14463	-0.18032	0.94681	0.6594	0.85434	0.96211
SLC25A21	6	0.40314	0.2202	0.54132	0.64175	0.34843	0.93902
FERMT1	6	2.8541	0.55734	0.17592	0.90839	0.1787	0.69185
USP17L11	6	0.97185	1.0808	0.48975	0.49872	0.5843	0.75808
RFX1	6	-0.20939	-0.25275	0.96188	0.83403	1.0432	0.79642
CCDC176	6	4.2706	0.26205	0.0015209	0.28291	0.015628	0.52809
2023-03-06	6	-0.1758	-0.19568	0.98871	1.2501	1.427	0.2876
SMIM19	6	-0.40208	-0.48309	0.64815	0.99347	1.2198	0.58063
FAM218A	6	0.44349	0.24765	0.53215	1.4123	0.80341	0.16426
CIC	6	1.7721	0.85097	0.47278	0.84018	0.40943	0.78808
NARG2	6	0.77827	0.25871	0.49624	1.0606	0.36473	0.49389
KSR1	6	0.085028	0.079178	0.69475	-1.8395	-1.7023	0.019634
YES1	6	-0.047456	-0.038686	0.82219	1.3013	1.1122	0.2434
C3orf55	6	2.9275	0.58341	0.15265	0.54734	0.10816	0.81762
MME	6	0.3966	0.31405	0.54279	0.61049	0.48696	0.89607
GALNTL5	6	0.12194	0.18636	0.66687	0.098581	0.15188	0.37747
ZNF774	6	0.873	0.3261	0.49265	1.6361	0.62349	0.062221
RNFT1	6	3.007	0.65787	0.12725	0.30488	0.064054	0.54934
MMRN1	6	2.5907	0.65613	0.27967	0.55944	0.14212	0.83191
SBF2	6	0.34696	0.20368	0.55616	1.5806	0.92383	0.079458
OR6C6	6	0.39635	0.44626	0.54284	-0.57843	-0.65972	0.10628
FGFR1OP2	6	0.20716	0.13862	0.61207	0.68745	0.4567	0.99899
UTP6	6	1.2511	0.79976	0.48555	1.5497	1.0746	0.090842
ZNF606	6	-0.30246	-0.4995	0.81108	0.67432	1.1343	0.9811
MASTL	6	0.21522	0.16552	0.60852	1.4625	1.1876	0.13241
ZNF791	6	0.22814	0.15935	0.60206	1.0992	0.80872	0.449
hsa-mir-4684	4	-0.51946	-0.33475	0.58727	1.8023	1.1938	0.069503
GLCCI1	6	0.14128	0.10227	0.65226	0.89171	0.68509	0.71475
hsa-mir-1200	4	0.72083	0.2144	0.37323	2.2308	0.65617	0.011154
hsa-mir-573	4	4.1889	0.17432	0.0098631	1.4985	0.061546	0.1956
hsa-mir-6822	4	-0.021703	-0.019296	0.73277	0.94596	0.87719	0.68489
PIH1D1	6	0.13954	0.13168	0.65368	1.0817	1.0533	0.46933
RGPD3	6	2.8691	0.50813	0.17062	-0.14845	-0.025937	0.23907
BBS9	6	-0.40225	-0.44592	0.64774	0.5448	0.68669	0.81412
MYLK	6	0.40032	0.23288	0.54178	0.25925	0.1494	0.50606
KIAA1045	6	0.72449	0.32536	0.49864	-0.24042	-0.10684	0.20044
PICK1	6	0.78041	0.43221	0.4962	-0.52855	-0.29411	0.11697
TLR9	6	4.3663	0.23954	0.00078352	-1.179	-0.059208	0.041342
DHX9	6	3.8093	0.35605	0.011061	0.81994	0.072302	0.81514
KCNJ16	6	0.18492	0.32449	0.6246	-2.1148	-3.7089	0.012951
CPA3	6	0.36356	0.17367	0.55123	1.7233	0.89954	0.039821
IL13	6	-0.080087	-0.10039	0.8597	0.92382	1.199	0.67115
SPDYE5	4	-0.5789	-0.45939	0.50191	1.2545	0.99045	0.37434
DLL1	6	0.61488	0.26867	0.50638	0.912	0.41387	0.6877
TRIT1	6	-0.29514	-0.38927	0.82302	1.1582	1.5729	0.38116
SLFN13	6	0.038886	0.043263	0.73379	0.92328	1.0524	0.67203
ITGB6	6	3.0008	0.61029	0.12891	1.4504	0.30438	0.13956
NPSR1	6	0.5326	0.23982	0.51772	2.0879	0.92422	0.0052542
STC2	6	0.037765	0.042528	0.73476	1.4035	1.6042	0.1703
KIF24	6	0.22878	0.22068	0.6017	-1.2213	-1.1612	0.038807
XRN2	6	3.1741	0.539	0.085634	0.040508	0.0063228	0.33977
ZSCAN21	6	0.13099	0.19259	0.66032	0.45586	0.68288	0.70945
MOSPD1	6	-0.34565	-0.27471	0.7407	1.7522	1.4073	0.034152
C10orf2	6	-0.040277	-0.045027	0.81514	0.18312	0.20886	0.4437
HSPA1L	6	3.3678	0.51391	0.050237	0.38893	0.055812	0.63391
GSTM4	5	4.3388	0.2096	0.0020279	0.81696	0.037052	0.82629
LEMD2	6	-0.072591	-0.11796	0.85182	0.60664	1.0107	0.89081
NDUFAF4	6	-0.15057	-0.20912	0.9546	0.7578	1.0668	0.90372
hsa-mir-369	4	0.4747	0.52352	0.42047	0.91929	1.0174	0.71213
SGMS1	6	-0.23831	-0.25712	0.91395	1.2417	1.3567	0.29626
ZNF451	6	0.54682	0.49985	0.51523	-0.44562	-0.40996	0.13601
hsa-mir-4671	3	0.47718	0.45165	0.38683	0.63959	0.6162	0.99488
GTF2E1	6	0.39737	0.38489	0.54247	-1.3682	-1.32	0.031525
CCDC153	6	0.60764	0.30401	0.50703	0.41316	0.20642	0.6612
PFKFB4	6	0.22229	0.26805	0.60506	0.55625	0.67542	0.82823
CLEC11A	6	0.47958	0.32515	0.52583	0.6013	0.41073	0.88422
MLL3	4	0.80086	0.32803	0.36544	0.98271	0.40995	0.64673
SCHIP1	4	-0.513	-0.72509	0.59589	0.89218	1.266	0.74241
RNF187	6	0.54195	0.31293	0.51602	1.1468	0.66631	0.39443
MAP4K4	6	-0.17809	-0.22265	0.99189	0.70442	0.90063	0.97811
hsa-mir-1236	4	0.040668	0.025816	0.6706	0.54461	0.34183	0.88192
ZNF207	6	0.49182	0.29143	0.52422	1.0846	0.64909	0.46601
CNTN2	6	0.10658	0.203	0.67876	0.13198	0.25769	0.40388
ACADS	6	-0.30492	-0.59798	0.8073	0.084953	0.16651	0.36936
C6orf118	6	0.33698	0.20408	0.55893	1.5241	0.94815	0.10209
RAB11FIP5	6	1.898	1.0318	0.46453	-0.58358	-0.3105	0.10531
ASB15	6	-0.15246	-0.20374	0.95769	0.61204	0.85158	0.89842
PEX11B	6	3.4225	0.4872	0.042909	-0.89788	-0.11534	0.061299
KRT79	6	2.6207	0.60391	0.26686	0.69461	0.16062	0.99161
AQP12B	6	1.3098	0.41789	0.48458	1.3621	0.44092	0.19745
DPH3P1	6	0.2628	0.198	0.58741	0.2626	0.20481	0.50975
OR51V1	6	2.8153	0.62621	0.18957	0.78472	0.17516	0.86441
FCRLA	6	0.09021	0.060197	0.69042	1.1343	0.75729	0.40743
KIAA1279	6	0.11727	0.091855	0.67111	0.70049	0.55153	0.98318
CBX2	6	3.7944	0.34858	0.011615	1.0192	0.090613	0.54473
DNAJC5G	6	0.030027	0.028092	0.74227	0.97816	0.92029	0.59856
SUMO2	6	2.7925	0.67634	0.19689	1.2092	0.30068	0.32746
PRR20A	6	2.3396	0.56691	0.37669	0.4497	0.10949	0.70194
BPIFC	6	3.5739	0.38068	0.027147	-0.99718	-0.096771	0.054109
SEC14L4	6	-0.78949	-1.9296	0.14417	-0.15397	-0.37854	0.23667
ZNF652	6	0.075987	0.11103	0.70212	0.14441	0.21343	0.41296
LRRFIP2	6	2.907	0.46609	0.15873	-1.863	-0.30487	0.019081
MRPL50	6	-0.027186	-0.023315	0.80237	1.038	0.96314	0.5215
ZNF236	6	0.35618	0.20321	0.5533	1.0648	0.60546	0.48905
CPN2	6	0.53188	0.365	0.51781	0.19254	0.13491	0.45149
GNA13	6	-0.022477	-0.022067	0.79753	0.65396	0.66247	0.95479
TEPP	6	-0.1458	-0.16713	0.9481	0.97692	1.1387	0.60008
hsa-mir-4301	4	1.9709	0.26636	0.33267	2.4114	0.34475	0.0049316
MORN3	6	1.4693	0.41826	0.48219	1.4767	0.43954	0.12449
ITPRIPL2	6	0.22137	0.18779	0.60534	1.5082	1.3598	0.10928
AK4	6	0.36419	0.20919	0.551	1.3527	0.82497	0.20454
GPATCH2L	6	-0.016994	-0.031588	0.79195	0.6236	1.1698	0.91464
PCID2	6	3.5608	0.36326	0.028437	1.8438	0.19135	0.021708
APOC3	6	-0.28027	-0.31778	0.848	0.87744	1.0889	0.73453
GMFB	5	3.1508	0.45491	0.11886	-0.0061096	-0.00085567	0.36641
VPS52	6	0.096169	0.12991	0.68581	-0.85652	-1.1539	0.065769
KRT24	6	0.43111	0.31241	0.5345	0.8065	0.60208	0.83376
SLC25A17	6	-0.30176	-0.28792	0.81274	0.94216	0.94142	0.64659
KIAA1614	6	0.12273	0.074161	0.66631	0.9708	0.65926	0.60801
PRAMEF22	4	0.042221	0.021764	0.66885	0.77858	0.39835	0.86878
SERINC4	6	2.2721	1.0504	0.39863	0.87669	0.42492	0.73545
hsa-mir-4520a	4	1.5382	0.25142	0.33747	2.6097	0.42515	0.0019358
DNMT3A	6	2.6253	0.73722	0.2646	0.2091	0.058181	0.46352
SLC2A8	6	0.40841	0.21468	0.53994	0.47109	0.24755	0.72729
THRSP	6	3.117	0.44122	0.098816	-0.79863	-0.10891	0.072637
S100A9	6	0.21638	0.23977	0.60787	0.86131	0.97115	0.75803
C9orf172	6	3.6205	0.39542	0.022492	-0.062274	-0.0063439	0.28156
SYTL3	6	2.441	0.24104	0.34083	2.2841	0.24323	0.0018897
TMPRSS11F	6	0.31979	0.13331	0.56464	2.2651	0.94271	0.002074
NIT1	6	3.6372	0.4146	0.021478	-1.3996	-0.15242	0.030465
PDS5A	6	4.0918	0.2793	0.0034567	-1.7463	-0.11537	0.02157
GPANK1	6	2.9842	0.4813	0.13375	2.2131	0.37068	0.0028114
ANG	6	0.40695	0.23104	0.5404	0.80591	0.47089	0.83449
MRAP2	6	-0.16325	-0.187	0.97124	0.87029	1.0364	0.74448
CYP2F1	6	0.32218	0.23388	0.5639	0.97216	0.73251	0.60654
FAM78A	6	-0.16713	-0.25781	0.97622	0.40911	0.63519	0.65594
hsa-mir-889	4	4.0936	0.22808	0.013735	1.2331	0.067118	0.39416
SLC35A2	6	3.4525	0.38197	0.039084	0.506	0.054673	0.76637
TMEM261	6	0.1542	0.12714	0.64336	-1.8054	-1.4707	0.02051
MDN1	6	-0.054813	-0.048119	0.83044	1.2643	1.1476	0.27506
GIMAP5	6	0.1764	0.095297	0.62935	0.7527	0.43437	0.91082
SLC47A2	6	0.5348	0.25079	0.51731	1.9395	0.90369	0.012905
PSG2	6	0.20902	0.14946	0.6111	0.65525	0.47293	0.95663
RRNAD1	6	0.44362	0.42259	0.53215	1.2428	1.2799	0.29529
ZBTB32	6	-0.087445	-0.07783	0.8686	1.2894	1.188	0.25317
OR52N5	6	-0.42154	-0.39794	0.61681	-0.080315	-0.076351	0.2723
CIRH1A	6	0.2169	0.12695	0.60755	-1.9295	-1.1292	0.017468
OR1E2	6	0.29135	0.17175	0.57561	0.25315	0.14927	0.50085
IPO7	6	0.26276	0.1456	0.58745	0.682	0.38873	0.9912
TNNI2	6	3.4953	0.49215	0.034429	-1.2749	-0.16561	0.035673
MPPED2	6	0.19761	0.12735	0.61787	0.33257	0.20965	0.57607
DKK2	6	0.58237	0.33298	0.51039	1.0227	0.60439	0.54021
MAPK10	6	0.99467	0.50655	0.4891	1.4055	0.73195	0.16887
hsa-mir-4794	3	0.77407	0.25455	0.3147	1.744	0.58426	0.13702
ATP2B3	6	3.627	0.35361	0.021939	1.2133	0.11741	0.32327
GCSAML	6	1.5498	0.31947	0.4802	1.6774	0.36089	0.050376
hsa-mir-4656	4	0.5602	0.28568	0.39955	0.95232	0.48944	0.67784
SNN	6	-0.045131	-0.038531	0.81988	0.32327	0.27878	0.56713
hsa-mir-6504	4	1.9787	0.361	0.33267	2.3394	0.43691	0.0068673
hsa-mir-6873	4	0.89459	0.29365	0.35839	2.1651	0.71694	0.014979
PDK4	6	-0.0033524	-0.0028123	0.77725	0.76391	0.67675	0.89584
hsa-mir-518d	4	-0.65555	-0.31113	0.40042	2.1096	1.0251	0.01945
TBX1	6	-0.44617	-0.71532	0.57828	0.27534	0.46387	0.52109
DDX53	6	0.53925	0.44956	0.51666	-0.17833	-0.14928	0.22547
FCRL2	6	0.081422	0.06775	0.69756	0.35478	0.29888	0.5981
APBA1	6	0.41195	0.25002	0.5392	0.043699	0.026499	0.34203
ZNF107	6	1.0252	0.33015	0.48832	1.2772	0.41408	0.26423
SYCP2L	6	3.8975	0.31563	0.0077891	1.338	0.10567	0.21579
CCDC84	6	3.9728	0.33223	0.0054846	1.0654	0.084447	0.48864
ACIN1	6	0.47208	0.29138	0.52694	1.184	0.76579	0.35281
LAT2	6	0.2001	0.32709	0.61617	-0.20178	-0.33615	0.21602
MRPL34	6	0.25289	0.25617	0.59137	1.1964	1.2601	0.34097
AKR1A1	6	-0.074693	-0.085425	0.8539	0.98502	1.2277	0.59004
FUT6	6	0.17208	0.15225	0.63193	0.99879	0.94932	0.57284
MUM1L1	6	-0.37303	-0.42177	0.69401	0.25749	0.30013	0.50477
AGPAT2	6	0.8068	0.3619	0.49518	1.4939	0.71132	0.11647
DEFB114	6	2.8094	0.77189	0.19173	1.493	0.44615	0.11721
MAPRE1	6	-0.52978	-0.68461	0.44638	0.64431	0.9456	0.94197
LRRC3C	6	0.32508	0.18712	0.56298	1.4784	0.86478	0.1238
hsa-mir-380	4	0.59148	0.23954	0.39268	1.7728	0.70468	0.077568
TBKBP1	6	3.2253	0.48808	0.075126	-2.1551	-0.30493	0.011799
RNF139	6	0.17802	0.12533	0.62866	-0.2856	-0.19591	0.18422
ANKRD50	6	-0.033805	-0.056825	0.80854	0.34492	0.58143	0.58838
AFMID	6	3.8015	0.31784	0.011476	0.81418	0.065664	0.82228
CALR	6	0.25702	0.20938	0.5899	1.2868	1.1185	0.25557
FEN1	6	0.08834	0.063522	0.69189	0.11615	0.081506	0.39162
S100A2	6	0.53361	0.34126	0.51758	1.0503	0.67003	0.50634
SLX1A	6	-0.65753	-1.0721	0.27635	-1.164	-1.8956	0.041849
FHL2	6	0.65999	0.42939	0.50283	0.086692	0.056732	0.37037
RWDD2B	6	0.34694	0.25789	0.55621	0.46425	0.36175	0.71932
DYNLL2	6	2.4246	0.82726	0.34678	-0.18715	-0.062416	0.22206
SCAF8	6	2.7882	0.69911	0.19938	1.3283	0.34535	0.22303
DEGS1	6	1.3787	0.28029	0.48329	1.0831	0.22299	0.46762
CUX1	6	-0.17118	-0.1836	0.98156	0.72043	0.79731	0.95631
DGKD	6	0.17856	0.1176	0.62815	0.87877	0.62592	0.733
ANKRD61	6	0.25278	0.17099	0.59146	0.84184	0.57153	0.78573
ZNF786	6	1.1313	0.33826	0.48684	1.063	0.3257	0.49113
C14orf159	6	0.56198	0.48956	0.51297	-1.5825	-1.3786	0.025395
CSH2	3	1.0472	0.23116	0.28714	1.7553	0.39073	0.13274
C6orf170	6	-1.0609	-1.7639	0.019265	0.64819	1.1007	0.94714
hsa-mir-3176	4	0.75679	0.33576	0.36931	1.7223	0.80745	0.09287
ZC3H18	6	0.37869	0.29905	0.54708	0.20562	0.16315	0.46145
SAFB2	6	3.858	0.31312	0.0091257	1.2485	0.099343	0.28953
SRSF3	6	4.5581	0.18678	0.00027654	1.4882	0.057646	0.119
NPHS1	6	0.23647	0.18684	0.59806	0.94351	0.75712	0.64507
ATP11A	6	1.1249	0.67813	0.48703	-1.0196	-0.61467	0.052035
APOBEC3B	6	0.21781	0.1306	0.60713	0.55765	0.33043	0.82965
AGAP4	6	2.3984	0.85399	0.35595	0.37955	0.13606	0.62317
CNST	6	3.623	0.39554	0.022307	-0.019371	-0.001946	0.30488
MRPL21	6	-0.038551	-0.046372	0.81352	0.73351	0.91971	0.93898
SLC3A2	6	3.356	0.4126	0.052219	0.228	0.027188	0.47938
TAF5L	6	1.0299	0.35165	0.48827	1.9241	0.66317	0.013781
LTB4R2	6	0.87555	0.55366	0.49251	0.71046	0.45344	0.9699
ELMOD1	6	2.8426	0.71539	0.17961	0.7825	0.19824	0.8674
SYNDIG1L	6	2.4746	0.77308	0.3282	0.90827	0.28902	0.69203
CPA6	6	0.2087	0.1294	0.61128	1.3728	0.86001	0.19044
FRAS1	6	-0.15336	-0.14817	0.95889	-0.075986	-0.073634	0.27428
NSA2	6	0.47819	0.428	0.52629	-0.17357	-0.15914	0.22796
CCDC158	6	0.66174	0.34039	0.50274	2.07	1.1052	0.0058533
ZFPL1	6	2.3758	0.78959	0.36397	-0.32719	-0.10735	0.16947
OR5M9	6	0.44227	0.27977	0.53233	0.33723	0.21231	0.58026
DTNBP1	6	0.72285	0.36695	0.49873	1.3267	0.73411	0.22399
NFE2L1	6	0.29577	0.26255	0.57381	-0.3696	-0.33158	0.15661
NDUFA5	6	1.0788	0.33622	0.48753	1.2716	0.4121	0.26865
PDE6H	6	3.2704	0.511	0.066369	-2.535	-0.34912	0.0032263
RAB3A	6	0.35491	0.32849	0.55372	-0.29556	-0.27283	0.17975
WDR48	6	3.0591	0.48407	0.11246	1.0162	0.16136	0.54915
BTBD9	6	0.68796	0.39694	0.50099	0.89357	0.52505	0.71217
COPB2	6	0.057148	0.078843	0.7178	0.90855	1.2795	0.69171
C2	6	3.586	0.43378	0.025764	-0.84529	-0.092918	0.066599
C1orf172	6	0.55563	0.30026	0.51376	1.8242	1.0013	0.023644
CDY1	3	-0.91836	-1.6484	0.19961	0.17669	0.31788	0.65087
IFNA6	6	-0.11248	-0.10225	0.90211	1.3399	1.2966	0.21395
C10orf12	6	0.54054	0.26603	0.51629	0.6859	0.34035	0.9965
PSMB8	6	3.5229	0.33601	0.031756	0.64902	0.060263	0.94815
TMEM178A	6	0.86598	0.34248	0.49293	1.47	0.5773	0.12799
PABPC1L2B	1	-0.42292	-0.58517	0.88547	-2.5499	-3.5274	0.28737
GLUD2	6	2.7798	0.59484	0.20192	0.82398	0.17804	0.80965
RCN2	6	0.60833	0.37467	0.50689	0.5519	0.34452	0.82265
LOC100130880	6	2.2143	0.64097	0.41416	-0.62162	-0.1756	0.098493
CLIC1	6	3.5538	0.41592	0.028806	-1.7032	-0.18959	0.022814
CADM4	6	0.047519	0.056962	0.72577	0.74905	0.92197	0.91676
hsa-mir-300	4	3.3011	0.40681	0.1149	0.9677	0.11847	0.66235
ODF3B	6	1.0436	0.58675	0.48804	-0.81743	-0.46053	0.069918
KIAA1731	6	0.37691	0.23058	0.54759	1.4324	0.88369	0.15021
CD300LG	6	0.25506	0.20307	0.59068	0.38774	0.31142	0.63239
HMBOX1	6	0.23062	0.14291	0.60064	0.084252	0.051494	0.36881
EIF5A	6	-0.10456	-0.090576	0.89118	-0.43404	-0.3646	0.13984
LOC728819	6	-0.28815	-0.56711	0.83509	-2.4331	-4.788	0.0055307
GUCY1A3	6	0.12881	0.074102	0.66193	-0.99726	-0.55652	0.054109
hsa-mir-378i	4	0.48089	0.20467	0.41868	2.0597	0.90243	0.024059
LHB	6	0.74522	0.36006	0.49735	0.75621	0.36839	0.90561
IL17RD	6	0.97286	0.43451	0.4897	1.5474	0.71494	0.091902
ZNF821	6	-0.1602	-0.16204	0.96746	-0.35874	-0.35895	0.15961
RSPH1	6	0.21922	0.18783	0.60663	0.71419	0.64465	0.96456
TPD52L1	6	0.59367	0.3244	0.50878	1.3258	0.74921	0.22469
DDRGK1	6	0.14553	0.087954	0.64944	0.81947	0.49161	0.81573
B3GALT2	6	0.21639	0.15158	0.60787	1.212	0.84851	0.32461
ARL8B	6	2.5743	0.71479	0.28658	0.083746	0.02306	0.36839
PRR15L	6	0.15662	0.1471	0.64166	0.6962	0.66069	0.98931
H2AFB2	2	-1.2147	-1.6481	0.090105	-0.058474	-0.081483	0.67627
C19orf77	6	1.8111	0.99488	0.47039	1.321	0.75344	0.22865
PPCS	6	1.5933	0.62117	0.4791	1.0933	0.43078	0.45605
RNF215	6	3.3119	0.40564	0.060054	1.9664	0.24732	0.0112
PPIE	6	0.62208	0.30154	0.50542	1.8965	1.0057	0.015993
RFPL4A	6	2.3542	0.96599	0.37162	0.41721	0.17416	0.66618
GPR64	6	0.24377	0.2008	0.59547	0.78222	0.68134	0.86759
ARID5B	6	0.80413	0.3427	0.49537	1.8549	0.82357	0.020371
SPAG6	6	0.52194	0.3354	0.5198	0.2204	0.1436	0.47209
C2orf83	6	2.2022	0.98938	0.41775	0.3848	0.17607	0.6293
ROBO1	6	-0.30926	-0.44633	0.80117	0.74733	1.1178	0.91925
ORAOV1	6	0.35089	0.18899	0.55524	0.22892	0.1201	0.48016
FAM47B	6	3.6195	0.39806	0.022676	-0.3747	-0.036352	0.15537
HLA-G	6	3.7274	0.35786	0.015117	0.23926	0.020955	0.48896
GLO1	6	-0.12339	-0.22795	0.91644	0.15943	0.30421	0.42513
RPF2	5	0.30272	0.21865	0.52399	-1.6721	-1.2005	0.043693
MAP3K6	6	0.36094	0.21284	0.55178	0.060729	0.035215	0.35304
hsa-mir-7851	4	-0.17482	-0.19236	0.91653	1.0628	1.2111	0.56164
GPSM2	6	2.7151	0.71418	0.22764	1.0781	0.28886	0.47389
ADA	6	0.19813	0.13746	0.61746	1.0567	0.73734	0.49915
PARPBP	6	0.35671	0.25474	0.55307	1.4726	1.105	0.1267
ZNF780A	6	0.05081	0.040313	0.72337	0.97167	0.81441	0.60695
SH2B2	6	-0.29354	-0.55207	0.82587	0.045175	0.086403	0.34309
TRPM6	6	0.18138	0.12745	0.62681	1.0179	0.73158	0.54625
TMEM244	6	0.30798	0.17078	0.56837	0.73908	0.41794	0.93128
COLGALT2	6	0.68343	0.27673	0.50127	1.0636	0.42843	0.49034
SOD2	6	0.44542	0.23671	0.53173	1.8329	1.0009	0.022676
AP1G2	6	0.039762	0.028793	0.73282	-0.98202	-0.68275	0.055307
HBP1	6	3.6299	0.33061	0.0218	1.0194	0.091216	0.54436
ADRA2C	6	-0.2283	-0.44059	0.93054	-0.21244	-0.41735	0.2116
ADD1	6	3.6105	0.37905	0.023506	1.0939	0.11208	0.45518
CKMT1A	4	0.32146	0.14721	0.47546	1.6144	0.76779	0.13518
PRR11	6	2.8028	0.72069	0.19376	-0.13574	-0.032481	0.24506
PRODH	6	2.3372	0.44782	0.37747	1.0353	0.19847	0.52454
CDH23	6	-0.015048	-0.013636	0.78951	0.78838	0.72196	0.85924
SPINT1	6	0.095434	0.090107	0.68645	1.1014	1.0581	0.44651
CNN3	6	0.13346	0.099415	0.65848	0.40443	0.30249	0.65069
KLHL32	6	0.50077	0.43901	0.52256	-1.6443	-1.4414	0.024151
hsa-mir-5702	4	1.0672	0.43207	0.34903	1.0123	0.411	0.61359
SASH3	6	2.8221	0.70771	0.18685	0.076098	0.018451	0.36332
PCNA	6	1.9204	0.33696	0.46278	2.5244	0.46006	0.00036871
ALS2CR11	6	2.7418	0.71023	0.21703	0.094038	0.023865	0.37475
NWD1	6	0.57301	0.42429	0.51145	-0.032978	-0.024668	0.29705
LACTB2	6	0.4288	0.29889	0.53477	-0.62851	-0.43466	0.097202
UPK3B	6	3.5538	0.4125	0.028806	1.1732	0.13269	0.36415
MUL1	6	-0.12305	-0.10036	0.91584	0.57853	0.48043	0.85611
UBR2	6	0.056874	0.053903	0.71816	1.4445	1.4428	0.14283
KCNJ4	6	-0.026648	-0.027326	0.80159	0.78399	0.84193	0.86537
KLK3	6	0.71601	0.35826	0.49938	1.1788	0.60364	0.35798
GPRC6A	6	0.038699	0.032871	0.73397	1.1232	1.061	0.42043
FREM3	6	3.2206	0.45532	0.075909	1.1332	0.16071	0.40858
PRKCQ	6	0.71729	0.31785	0.49924	1.6378	0.77851	0.061714
LPAR2	6	0.42669	0.65861	0.53547	0.46943	0.74307	0.72545
OR6A2	6	3.3675	0.47796	0.050283	-1.8237	-0.24224	0.019772
GPSM1	6	0.90631	0.51938	0.49145	-1.2382	-0.70958	0.037978
FAM150A	6	0.40269	0.24335	0.54137	1.6009	0.97038	0.073005
FAM135A	6	-0.51593	-0.5768	0.46836	1.2258	1.3872	0.31101
hsa-mir-4510	3	0.48974	0.19375	0.38217	0.92181	0.36605	0.72876
hsa-mir-4430	4	0.60398	0.2085	0.3907	1.5342	0.55578	0.17555
EPB41L4A	6	-0.031656	-0.02597	0.80601	-0.55721	-0.45259	0.11071
ABHD12B	6	-0.12869	-0.16043	0.92275	0.3383	0.42386	0.58128
USF2	6	3.0883	0.56836	0.10591	-1.1099	-0.17292	0.045306
TRIM5	6	-0.11855	-0.14492	0.91031	-0.48262	-0.58381	0.12693
TSLP	6	0.6106	0.3689	0.50675	0.9181	0.56961	0.67908
VRK2	6	0.31705	0.19998	0.56561	1.0938	0.69745	0.45522
UBLCP1	6	-0.19533	-0.1899	0.98244	-0.2395	-0.22989	0.20095
PAFAH2	6	4.3345	0.23156	0.00082961	1.0519	0.05278	0.50426
C2orf69	6	0.42426	0.26551	0.5362	-0.4738	-0.2928	0.1291
SDHB	6	2.622	0.70596	0.26594	-0.24107	-0.06303	0.2003
DNMT1	6	0.49882	0.36731	0.52279	-1.1997	-0.87454	0.040328
SMC1A	6	0.56997	0.26485	0.51187	2.0092	0.95042	0.0089413
SHROOM2	6	-0.61727	-1.4	0.3259	-0.068848	-0.15758	0.27879
hsa-mir-6512	4	0.95511	0.28915	0.3548	1.4985	0.46204	0.1956
SPHK1	6	0.12379	0.14628	0.66544	0.8774	1.0755	0.73453
GPRASP1	6	2.7669	0.71118	0.20653	-2.1719	-0.5297	0.011384
DNAJB14	6	-0.36194	-0.44176	0.71208	0.98634	1.3353	0.58865
AURKA	6	4.1234	0.26154	0.0026732	0.97698	0.059148	0.60004
hsa-mir-2909	4	-0.00027632	-0.00016109	0.70941	1.664	0.98451	0.11495
ZNF391	6	0.59346	0.36293	0.50883	1.5854	1.0313	0.077937
CD3G	6	0.40711	0.22637	0.54031	1.9845	1.1438	0.010047
HCK	6	0.39736	0.25477	0.54247	-0.40774	-0.25784	0.14583
FAM53C	6	0.50646	0.27871	0.52178	1.5188	0.83779	0.10402
hsa-mir-122	4	2.2957	0.57445	0.32037	2.0885	0.53521	0.021385
KAT2A	6	0.42943	0.27725	0.53477	1.5624	1.0205	0.086417
WDR38	6	-0.62471	-1.1609	0.31631	-0.072334	-0.14544	0.27667
hsa-mir-513c	4	0.33101	0.25509	0.47057	0.32156	0.2551	0.67876
ANKRD13C	6	0.2161	0.12588	0.60806	1.2164	0.77024	0.32
DIAPH3	6	0.80754	0.292	0.49509	1.1768	0.42538	0.36023
SPIN1	6	0.32158	0.25265	0.56409	1.288	1.0386	0.25437
FCGR3A	6	0.59099	0.42111	0.5091	1.2174	0.87947	0.31917
EGR4	6	4.2098	0.24726	0.0018897	1.064	0.05957	0.49002
RAB3IP	6	0.56854	0.25932	0.5121	0.79607	0.3642	0.84901
RNASE11	6	-0.027979	-0.020581	0.80311	1.3828	1.1206	0.1838
hsa-mir-1283-1	4	1.3154	0.39682	0.34097	2.3318	0.71105	0.0071438
ROBO3	6	0.13182	0.089901	0.65977	-0.83	-0.54831	0.068258
ZNF600	6	-0.10848	-0.11941	0.89635	1.0525	1.2647	0.50366
TGM7	6	-0.11405	-0.18676	0.90432	0.13535	0.22601	0.40665
GLYATL2	6	3.4182	0.38066	0.043693	0.19261	0.020519	0.45154
TTC34	6	-0.047929	-0.041335	0.82246	0.08026	0.071829	0.36613
GSK3B	6	-0.23991	-0.3106	0.91179	1.0476	1.4471	0.50989
ACTR8	6	0.31916	0.44007	0.56487	0.35894	0.49763	0.60165
MRPS11	6	0.3344	0.27198	0.55962	0.22001	0.1789	0.47182
APOBEC2	6	0.60952	0.32172	0.50684	1.3583	0.73174	0.20017
GPR156	6	0.1995	0.14797	0.61649	0.60591	0.46291	0.88962
NPPA	6	0.24292	0.21988	0.5957	0.40604	0.38609	0.65244
DBP	6	2.2074	0.6903	0.41614	1.629	0.54651	0.063788
MAGEA12	6	0.054515	0.038431	0.72051	0.80405	0.57398	0.83694
NXPH2	6	4.0232	0.2462	0.0043785	1.909	0.11694	0.01461
IVD	6	-0.33241	-0.32957	0.76319	1.3352	1.3358	0.21796
ACOT4	6	-0.10839	-0.1669	0.89616	-0.24817	-0.38645	0.19786
SP1	6	0.45687	0.27094	0.52943	1.0818	0.65995	0.46914
CRYAB	6	1.4535	0.55957	0.48232	0.84217	0.3304	0.78527
EIF3E	6	2.9548	0.46391	0.14329	0.89924	0.14183	0.70415
NOG	6	0.77149	0.45302	0.49638	0.93394	0.56246	0.65742
ANGPTL5	6	0.74832	0.41733	0.4973	0.90886	0.52755	0.69143
CRK	6	-0.087881	-0.072474	0.86938	0.60296	0.49785	0.88639
ATOH7	6	0.66175	0.44484	0.50274	1.1464	0.8215	0.39457
FERD3L	6	3.4385	0.33828	0.040835	1.3525	0.13324	0.20459
MED6	6	0.7831	0.35725	0.49611	1.1954	0.55525	0.34231
TMEM79	6	0.28438	0.21025	0.57884	1.1555	0.86632	0.38438
ACTR3	6	0.41471	0.28949	0.53846	0.7498	0.55482	0.91533
CD1E	6	0.16561	0.11873	0.63636	1.1239	0.80705	0.41937
KIAA1586	6	-0.41967	-0.59844	0.62027	-0.56792	-0.80068	0.10854
REM2	6	1.0503	0.34194	0.4879	2.0033	0.67542	0.0092179
PRDX4	6	2.6812	0.72637	0.24188	0.71483	0.1944	0.96354
ATP5SL	6	0.1718	0.10488	0.63207	1.3497	0.86124	0.20657
TSPYL2	6	-0.025992	-0.019515	0.80112	1.1486	0.95375	0.39263
CLCA2	6	3.756	0.33804	0.013873	0.3065	0.025703	0.55114
ALKBH7	6	0.10311	0.08332	0.68129	1.6004	1.3302	0.073328
RUNDC1	6	1.0497	0.28337	0.48795	2.3426	0.67988	0.0013827
C8orf76	6	-0.20572	-0.19848	0.96765	-0.37191	-0.35207	0.15606
hsa-mir-1260b	4	0.0086059	0.0056169	0.70051	1.5484	1	0.16767
CSN3	6	0.41923	0.26616	0.53722	1.239	0.78553	0.29815
AMN	6	0.60693	0.63399	0.50712	1.2229	1.2917	0.31345
HK1	6	3.123	0.42696	0.097663	0.62278	0.084931	0.91335
hsa-mir-4329	4	0.93276	0.29476	0.35609	0.59592	0.19019	0.9328
FDX1L	6	2.9688	0.58149	0.13891	-2.0957	-0.39315	0.013458
C17orf58	6	0.83222	0.35691	0.49399	2.0531	0.87278	0.006683
MEN1	6	-0.69337	-0.98103	0.23538	-0.67187	-0.9172	0.090151
RSPO1	6	0.47263	0.56042	0.52685	0.11587	0.13852	0.39134
RPS17	6	2.6812	0.7576	0.24188	0.34413	0.095788	0.58732
SCGB3A2	6	0.14504	0.24618	0.65009	-0.11526	-0.19808	0.25478
SLC22A2	6	3.016	0.40956	0.12499	-0.10008	-0.013088	0.26276
TBC1D3F	2	-0.11163	-0.17042	0.80191	-1.3409	-2.0452	0.39061
TRPV6	6	-0.35283	-0.52905	0.72775	0.66684	1.0206	0.97069
DHPS	6	0.74048	0.35138	0.49763	0.68524	0.3306	0.99567
TUBGCP6	6	0.24023	0.18093	0.59621	0.80678	0.62121	0.83348
ZFX	6	-0.2539	-0.26389	0.89137	0.8876	1.0208	0.72019
EDN3	6	3.758	0.32979	0.013781	0.54478	0.046004	0.81412
S1PR3	6	3.0811	0.4785	0.10753	1.2545	0.19641	0.28363
CD86	6	0.64092	0.40683	0.50408	-0.53196	-0.33857	0.11642
ANKAR	6	0.18614	0.15776	0.62419	1.0425	0.91023	0.51556
MRFAP1	6	0.42429	0.20548	0.5362	1.3174	0.64572	0.23128
DSG2	6	-0.21287	-0.17443	0.95635	0.48452	0.39759	0.74268
CASS4	6	0.13482	0.10339	0.65746	0.15297	0.11587	0.41987
RHOB	6	0.6831	0.50782	0.50131	-0.47611	-0.35593	0.12859
IFNA1	5	2.5925	0.83546	0.29198	0.59904	0.19523	0.90874
ZNF334	6	0.37301	0.24645	0.54837	0.8025	0.55584	0.83989
POU3F2	6	-0.023045	-0.023379	0.79794	0.54628	0.56066	0.8162
CCDC85C	6	0.071822	0.060833	0.70632	-0.79704	-0.6613	0.072821
TMEM106A	6	2.9173	0.62849	0.15601	0.29179	0.061329	0.5363
USP44	6	2.9701	0.47723	0.13785	1.4971	0.24309	0.11462
DEFB121	6	0.16509	0.16212	0.63682	1.0242	1.0908	0.53842
TNK1	6	4.0799	0.27998	0.003595	1.7815	0.12146	0.029267
C17orf89	6	-0.0077695	-0.0087734	0.78191	-0.66053	-0.73697	0.092086
SPTBN2	6	-0.31989	-0.49994	0.78356	0.12602	0.19757	0.39927
PLEK	6	0.74307	0.55209	0.49744	0.42482	0.31652	0.67406
hsa-mir-1283-2	4	0.1059	0.078092	0.61317	0.22942	0.16827	0.60405
TMIGD1	6	-0.32911	-0.46144	0.76803	0.50606	0.72914	0.76647
MX1	6	-0.19269	-0.19317	0.98617	1.0512	1.1064	0.50495
ZNF704	6	0.25873	0.18565	0.5893	-0.25605	-0.18016	0.19417
PPP1R36	6	0.3361	0.22175	0.55906	0.70952	0.47142	0.97119
EXOSC7	6	0.17822	0.26868	0.62834	0.19452	0.29439	0.45278
PRIMA1	6	1.9721	0.81652	0.45698	0.18945	0.078892	0.44868
DEFB135	6	0.67143	0.27972	0.5021	1.6801	0.71636	0.04973
POLE4	6	-0.29945	-0.31167	0.8167	1.0752	1.1839	0.47776
CD14	6	0.18328	0.19986	0.62548	0.97774	1.1408	0.59925
TTC7B	6	3.1326	0.45785	0.095405	1.0841	0.15882	0.46633
C21orf33	6	2.0044	1.2337	0.45361	0.21469	0.13671	0.4679
PRAMEF21	2	0.24439	0.040354	0.51887	2.7037	0.45667	0.021616
FBXO17	6	0.69422	0.37893	0.50025	0.095511	0.052617	0.37581
hsa-mir-4701	4	1.3911	0.25504	0.33945	2.942	0.55218	0.00032263
SPRR1A	6	0.56889	0.31065	0.51196	1.1907	0.66441	0.34733
ZNF570	6	-0.5127	-0.81675	0.47444	0.36544	0.58734	0.60819
SLIT1	6	1.2919	0.32265	0.48472	2.3778	0.60086	0.0010601
CAMK1G	6	0.14098	0.11914	0.65249	0.088372	0.074275	0.3713
hsa-mir-576	4	4.6362	0.13147	0.001567	2.6802	0.076252	0.0013366
N6AMT1	6	0.074901	0.064903	0.70342	0.14423	0.12475	0.41282
XCR1	6	0.21926	0.16906	0.60663	0.21307	0.16407	0.46665
RSRC1	6	-0.22808	-0.26876	0.93096	0.046369	0.056114	0.34406
TTI1	6	0.040882	0.031665	0.73194	0.36074	0.28312	0.60363
LIX1	6	0.054306	0.066761	0.7207	1.0599	1.35	0.49495
RABGAP1	6	-0.060178	-0.043038	0.83574	0.90175	0.65712	0.70028
NAA16	6	0.97678	0.78572	0.48956	1.2618	1.0283	0.2776
USP9Y	6	1.1263	0.28599	0.48703	2.1259	0.58416	0.0042863
BMP10	6	-0.27015	-0.35669	0.8633	0.45282	0.60206	0.70563
C7orf60	6	0.51474	0.37841	0.52039	1.5217	1.168	0.10292
GTPBP8	6	-0.012561	-0.018114	0.78679	0.19451	0.28357	0.45278
MAF1	6	-0.30673	-0.27136	0.80435	0.77181	0.69174	0.88482
C11orf52	6	0.19768	0.1068	0.61787	0.84404	0.45556	0.7825
TGM4	6	0.65839	0.23802	0.50293	1.911	0.71917	0.014472
NDC80	6	0.2372	0.19553	0.59764	-1.9081	-1.5728	0.018021
MVK	6	3.19	0.40435	0.081809	1.0989	0.13946	0.44937
ORC2	6	3.0523	0.55535	0.11412	0.56955	0.10188	0.84463
KRT77	6	0.41776	0.35959	0.53749	-1.6044	-1.3763	0.025119
STOML3	6	1.0974	0.24937	0.48744	2.5186	0.62542	0.00046089
GSDMB	6	0.38784	0.30396	0.54478	1.0293	0.8243	0.53238
CNIH1	4	-0.37888	-0.29914	0.79601	-1.0159	-0.77437	0.1385
ACVR1B	6	-0.017172	-0.012262	0.79204	0.6792	0.49649	0.98829
TRIL	6	1.5218	0.74747	0.48108	-0.6227	-0.30586	0.098401
PPM1A	6	0.62805	0.34277	0.50482	1.6001	0.87463	0.073512
PSKH1	6	-0.45396	-0.51732	0.56492	0.92835	1.1309	0.66461
KIAA1958	6	-0.18097	-0.15075	0.99622	1.6216	1.3883	0.066415
hsa-mir-4265	4	1.1225	0.26236	0.34687	2.6665	0.61398	0.001567
HLA-DOA	6	-0.018844	-0.021605	0.79375	-0.96683	-1.0884	0.056413
MAGI3	6	0.0047548	0.0052234	0.7684	1.0517	1.1838	0.5044
TBC1D4	6	-0.75445	-0.62507	0.17394	-1.3837	-1.1123	0.031018
CD74	6	3.7317	0.31748	0.015025	1.6476	0.14044	0.058672
DCAF7	6	-0.19805	-0.19273	0.97806	0.0057685	0.0055588	0.31871
FAM109A	6	1.153	0.2935	0.48643	2.5467	0.64277	0.00027654
PRKACG	6	0.158	0.11707	0.64083	1.3869	1.0815	0.18104
MCC	6	0.090048	0.093068	0.69051	0.88679	0.94509	0.72125
OR13A1	6	-0.4161	-0.69251	0.62658	0.47884	0.81514	0.73586
hsa-mir-8082	4	1.4055	0.61878	0.33926	-0.7372	-0.32456	0.17933
KIF27	6	0.17577	0.12866	0.62967	1.5691	1.1386	0.083836
MIB2	6	0.82361	0.34523	0.49435	1.1272	0.47542	0.41573
LOC100289187	6	2.6875	0.67782	0.23916	0.10684	0.02661	0.38406
SCARF2	6	0.33585	0.48218	0.55906	-0.11796	-0.17045	0.25326
FGF3	6	0.53186	0.30224	0.51786	1.475	0.87581	0.12546
HERC3	6	0.11693	0.10217	0.67124	1.2365	1.0775	0.30059
TRPM2	6	-0.30138	-0.48037	0.81371	0.10103	0.16332	0.37922
hsa-mir-1244-2	2	-0.80192	-1.3189	0.40964	0.64108	1.0541	0.93257
DNAJC27	6	-0.30792	-0.48937	0.80288	-0.31662	-0.5042	0.17362
DMPK	6	0.035842	0.043134	0.7366	0.21481	0.26142	0.46799
SP7	6	0.73866	0.7357	0.49772	1.2029	1.206	0.33387
FRMD4A	6	0.20272	0.16221	0.61423	1.2304	1.0009	0.30649
ZNF546	6	-0.22469	-0.28285	0.93713	0.70414	0.95971	0.97838
EPN3	6	0.61758	0.44025	0.50601	0.51657	0.37004	0.77831
hsa-mir-5195	4	4.4206	0.18973	0.0039637	1.8242	0.076587	0.063327
AQP10	6	0.060481	0.049781	0.71531	1.4901	1.2549	0.11827
ELOVL6	6	0.5716	0.70496	0.51173	0.74903	0.94552	0.91681
GAN	6	0.48963	0.27714	0.5244	1.2994	0.74801	0.24473
NELL2	6	0.38955	0.69925	0.54431	-1.0568	-1.9056	0.049269
NLGN1	6	-0.14014	-0.11122	0.94114	1.093	0.85988	0.45642
PON1	6	3.5539	0.35472	0.028806	1.4014	0.13986	0.17154
LYZL1	6	2.3536	0.68619	0.37176	-0.74828	-0.21543	0.078997
EPS8L3	6	2.9302	0.53755	0.15168	0.94326	0.17368	0.64534
LIMS2	6	-0.1361	-0.13691	0.93382	0.5038	0.50873	0.76375
FBXO47	6	-0.028487	-0.024052	0.80357	-0.25264	-0.21277	0.19579
LYPD8	6	0.52928	0.26607	0.51846	1.9246	0.99811	0.013642
RHOT1	5	0.029694	0.020846	0.71245	-0.43235	-0.29545	0.18615
C8orf34	6	-0.0029216	-0.0024144	0.77679	1.4612	1.2912	0.13301
TAF9	6	0.63983	0.39784	0.50417	0.80864	0.50687	0.83071
OR4Q3	6	0.1229	0.14235	0.66618	-0.71417	-0.81976	0.083376
JRKL	6	0.44041	0.23373	0.5327	1.0779	0.57813	0.47421
CDK7	6	0.12866	0.07377	0.66203	0.86447	0.49954	0.75319
TPD52L2	6	-0.11726	-0.093723	0.9086	-2.264	-1.8092	0.0089413
UTY	6	2.5701	0.56498	0.28797	1.8377	0.40976	0.022307
CBX7	6	0.15776	0.20467	0.64092	0.76039	1.0387	0.90031
ASIC4	6	0.0249	0.030701	0.74683	-0.63512	-0.785	0.096188
OR52K1	6	0.21023	0.19949	0.61068	-0.43728	-0.41279	0.13873
CPEB4	6	-0.27239	-0.45194	0.85998	0.11688	0.19565	0.39227
CATSPER4	6	0.61515	0.3033	0.50634	1.573	0.79866	0.082316
NPIPA5	3	-0.68845	-1.1357	0.43988	-0.45328	-0.75081	0.36093
hsa-mir-1295a	4	0.5074	0.22646	0.41245	1.3317	0.61276	0.30935
hsa-mir-7849	4	4.4913	0.17097	0.0029497	1.6169	0.060836	0.13417
ZHX1	6	-0.30006	-0.57237	0.81606	-0.20677	-0.3971	0.21436
FAM167B	6	0.39914	0.26449	0.54215	0.99624	0.66718	0.57681
C3orf80	6	3.0718	0.46823	0.10974	1.4562	0.22644	0.13578
ENTPD4	6	1.9333	0.38318	0.46172	1.4918	0.30383	0.11762
ZCWPW1	6	-0.44679	-0.52007	0.57736	0.83297	0.98805	0.79817
ATCAY	6	0.43792	0.49257	0.53325	0.16632	0.19022	0.43038
SLC19A3	6	0.22988	0.19757	0.60105	-0.65823	-0.55647	0.092501
EIF3H	6	0.38113	0.22513	0.54662	1.3519	0.82584	0.20496
GALNTL6	6	0.17797	0.14199	0.62866	1.085	0.92312	0.46559
HIPK3	6	0.54389	0.31073	0.51588	1.4011	0.81773	0.17182
EDN1	6	0.079137	0.078982	0.69941	-0.11936	-0.1183	0.25243
LENG8	6	0.351	0.23392	0.55524	-0.35563	-0.23286	0.16039
PF4	6	0.3627	0.27556	0.55146	0.90245	0.69512	0.6995
MTDH	6	2.2138	0.85971	0.4143	0.08129	0.03158	0.36682
INSM1	6	1.0883	0.40914	0.48753	1.7007	0.64914	0.044568
ZMYM4	6	0.64852	0.43196	0.50376	0.35179	0.23642	0.59515
PHF23	6	0.12681	0.091125	0.66336	1.3332	1.0481	0.21985
CARNS1	6	0.39028	0.50024	0.54413	0.21635	0.28261	0.46882
PDE8B	6	0.091264	0.069327	0.68945	1.4609	1.1411	0.13324
GOT1	6	0.29267	0.26098	0.57492	-0.44601	-0.39543	0.13592
LARP1B	6	2.7285	0.58282	0.22201	-0.89317	-0.18716	0.061852
GABRD	6	0.43347	0.21992	0.53408	0.92869	0.47333	0.66415
PSTPIP1	6	-0.31015	-0.43953	0.7997	0.3601	0.51374	0.60317
ACN9	6	0.30714	1.624	0.56874	0.048971	0.24051	0.34535
hsa-mir-892c	4	-0.13323	-0.10935	0.86233	0.99768	0.85355	0.63064
GRIN1	6	3.7307	0.33918	0.015071	1.3348	0.12019	0.21828
CHURC1	6	-0.0677	-0.065982	0.84588	0.58246	0.57284	0.86076
SNRNP27	6	0.11609	0.079995	0.67184	1.1912	0.82231	0.34696
PYURF	6	0.62924	0.41142	0.50468	0.91036	0.59891	0.68982
TMEM246	6	-0.022141	-0.015623	0.79716	0.69775	0.49305	0.987
CCBL1	6	2.927	0.52448	0.15274	0.65342	0.11661	0.95442
hsa-mir-4289	4	1.5074	0.21158	0.33783	3.0548	0.44015	0.00013827
RPL38	6	-0.17786	-0.26852	0.9917	-0.20367	-0.31027	0.21519
PLA2G4A	6	1.3207	0.2958	0.4844	2.6593	0.61894	0.00018436
TNFAIP3	6	0.66361	0.31626	0.50251	-1.246	-0.58734	0.037471
CHD2	6	3.2316	0.49323	0.074066	0.42814	0.063627	0.67839
ATG5	6	2.5879	0.52945	0.28124	1.1199	0.2303	0.42434
C16orf96	6	0.14086	0.092773	0.65262	1.3035	0.87885	0.24169
TMEM56	6	2.5693	0.73548	0.28829	0.87032	0.25406	0.74439
REV1	6	0.19631	0.16591	0.61856	0.52854	0.46531	0.79352
hsa-mir-384	4	4.96	0.10986	0.00032263	2.2805	0.049574	0.0088031
PIK3R1	6	0.014782	0.013949	0.75785	0.34973	0.33237	0.59303
BRINP1	4	0.19106	0.27039	0.54809	-0.20529	-0.29013	0.34106
SLCO2B1	6	0.65824	0.32379	0.50293	1.4601	0.73938	0.13361
DMBX1	6	0.59829	0.7143	0.5079	1.0919	1.3115	0.4579
hsa-mir-3615	4	1.0636	0.26842	0.34917	1.8323	0.45598	0.06093
ZNF136	6	0.20369	0.12208	0.61368	-0.15377	-0.089447	0.23685
HLA-DMB	6	-0.007746	-0.0074961	0.78191	0.20526	0.19825	0.46108
SOX15	6	3.0372	0.57761	0.11882	-1.1522	-0.20983	0.042633
ZC3HAV1	6	0.55353	0.3614	0.51394	1.2259	0.81275	0.31092
MEIG1	6	0.19518	0.13705	0.61921	-0.42032	-0.29073	0.14278
SRGAP1	6	0.48605	0.258	0.52482	0.64424	0.34902	0.94184
FAM84A	6	0.63963	0.34429	0.50417	1.2703	0.68976	0.26999
APOC4	6	0.28837	0.24748	0.57718	0.40514	0.34886	0.65124
hsa-mir-1343	4	0.15443	0.10242	0.57483	1.5157	1.0298	0.185
IFI44	6	-0.61569	-1.1704	0.32793	-0.94371	-1.7862	0.058211
hsa-mir-3143	4	4.3503	0.20291	0.0052542	0.12946	0.0057303	0.53431
PSMB7	6	3.4739	0.41814	0.036595	-0.23122	-0.026861	0.20385
SSTR2	6	0.56657	0.31525	0.51224	1.3995	0.77876	0.1726
ESAM	6	0.21779	0.18064	0.60713	1.3572	1.1713	0.20118
YBX1	6	0.42006	0.27418	0.53671	1.095	0.73128	0.45393
POM121L12	6	0.27064	0.15863	0.58474	1.6227	0.98731	0.066092
ZNF211	6	-0.49544	-0.79005	0.49975	-0.37859	-0.60771	0.15421
GPRIN1	6	3.9778	0.30513	0.0053003	1.1829	0.086658	0.35374
SERINC5	6	1.2471	0.36288	0.48555	2.4667	0.72126	0.00059916
OR2H1	6	0.10503	0.080547	0.67973	0.4583	0.35517	0.71199
ZNF394	6	0.21588	0.14375	0.6081	-0.41219	-0.26351	0.145
CCDC59	6	0.35289	0.4985	0.55464	0.91524	1.3223	0.68332
EPHA10	6	0.058656	0.060892	0.71664	0.86438	0.92844	0.75338
KRT25	6	3.1883	0.50424	0.082131	-0.75728	-0.11461	0.077983
CHRNG	6	0.50796	0.29346	0.52155	0.34147	0.19646	0.58414
DSP	6	1.0586	0.48537	0.48781	1.1087	0.51374	0.43743
ACYP1	5	3.5799	0.33765	0.038945	2.32	0.22542	0.0029036
ZNF7	6	-0.30392	-0.38578	0.80891	0.68356	0.88517	0.99281
KRT26	6	0.21266	0.15361	0.60944	0.92334	0.67239	0.67194
TERF1	6	0.13932	0.253	0.65378	0.7415	1.3585	0.92782
HSPA12A	6	0.23957	0.15861	0.59635	1.3061	0.89717	0.2398
ZNF560	6	0.20169	0.16839	0.61492	1.3743	1.1738	0.18929
OR10A2	6	0.83288	0.34895	0.49399	1.8756	0.79217	0.018021
C15orf41	6	2.3529	0.68372	0.37203	1.7345	0.54321	0.03807
EPB41	6	0.78865	0.42536	0.49588	0.80219	0.4411	0.84035
CLEC2B	6	0.25903	0.21914	0.58888	0.48619	0.44045	0.74411
PPP2R3A	6	0.019356	0.021497	0.75333	1.0887	1.2605	0.46145
GNB2L1	6	0.19122	0.15374	0.62161	0.60246	0.48403	0.88584
SEC14L3	6	0.012869	0.011385	0.76024	0.96594	0.87999	0.61474
FBLIM1	6	0.36306	0.20856	0.55132	-0.63902	-0.35378	0.095221
hsa-mir-4692	4	0.25054	0.38115	0.51113	0.77704	1.1876	0.8704
ZNF850	6	0.075191	0.091255	0.70314	0.097111	0.11866	0.37641
GRTP1	6	3.5461	0.36484	0.029267	1.133	0.11581	0.40872
SMARCA4	6	0.76716	0.40454	0.49657	0.67873	0.37104	0.98765
ZNF263	6	-0.22594	-0.23925	0.93478	-1.2046	-1.2475	0.039913
CNPY3	6	2.4769	0.73711	0.327	-0.095596	-0.028136	0.2646
GOLGA8B	5	0.59499	0.29887	0.45011	0.27678	0.14225	0.57473
APLF	6	-0.15468	-0.16491	0.96036	0.72254	0.80648	0.95368
OXR1	6	-0.07224	-0.11088	0.85132	0.86509	1.3502	0.75213
JAKMIP3	6	4.0456	0.3218	0.0039637	0.61766	0.046331	0.90598
SREBF2	6	0.14203	0.15617	0.65161	-0.19268	-0.21628	0.21943
hsa-mir-4323	4	0.14014	0.10512	0.58492	0.51152	0.40089	0.85072
PRAMEF2	6	0.12889	0.10246	0.66184	0.29528	0.2355	0.53989
ZMYM5	6	2.1741	0.32938	0.42356	1.6104	0.24822	0.070424
MRPS6	6	0.22886	0.19648	0.6017	-1.9169	-1.6454	0.017837
SPATS1	6	0.01838	0.014947	0.75416	1.5083	1.2591	0.10923
LRRK2	6	0.44206	0.2328	0.53242	1.9723	1.0753	0.010647
CTXN2	6	-0.30153	-0.3987	0.81329	-0.52991	-0.69107	0.11679
EMC6	6	0.9849	0.68333	0.48933	1.3951	0.98268	0.17555
C6orf15	6	0.35853	0.24415	0.55261	1.543	1.0805	0.094207
SHMT1	6	0.20832	0.13398	0.61151	0.71059	0.46439	0.96972
GNG8	6	0.28718	0.40694	0.57768	1.039	1.48	0.52026
DPYSL2	6	-0.50235	-0.80688	0.48938	0.71868	1.1812	0.95838
C20orf78	6	-0.39902	-0.77087	0.65286	0.50211	0.9892	0.76209
ROMO1	6	0.65651	0.30547	0.50302	1.704	0.82892	0.043923
SLC22A8	6	0.64982	0.46061	0.50362	0.57457	0.40973	0.85076
GLI2	6	0.62579	0.32174	0.50505	-1.3893	-0.71066	0.030788
RECK	6	1.0874	0.34562	0.48753	2.3672	0.75061	0.0011983
TRIM48	6	2.8022	0.50165	0.1939	-0.54489	-0.095323	0.11361
OLFM3	6	3.4073	0.43954	0.044753	1.1765	0.15067	0.36065
ADCY8	6	-0.44964	-1.0018	0.57192	0.071278	0.16335	0.36037
hsa-mir-29a	4	0.037822	0.024625	0.67249	0.71564	0.46475	0.93958
FGF5	6	0.19251	0.12699	0.62101	-1.8745	-1.2295	0.018758
C11orf42	6	1.0708	0.35135	0.48767	2.0472	0.66539	0.0070517
COL6A2	6	3.9235	0.33869	0.0068673	0.56925	0.045613	0.84445
PTPN9	6	0.14347	0.14314	0.65087	0.81589	0.83186	0.82002
TFAP2A	6	-0.12924	-0.12078	0.9234	0.1519	0.13932	0.41918
CDKN2A	6	-0.16493	-0.17517	0.97318	0.93385	1.0223	0.65774
TBX18	6	2.7643	0.68417	0.20745	0.10802	0.026172	0.38489
DNMT3L	6	3.1428	0.54586	0.092501	1.5481	0.27684	0.091626
NETO1	6	-0.17697	-0.28535	0.99014	0.42922	0.7058	0.67959
RPL29	6	1.3042	0.34618	0.48458	2.4039	0.66932	0.00092179
RBM6	6	0.16119	0.1234	0.63871	-1.9835	-1.5182	0.01627
KDELC2	6	3.81	0.30296	0.011015	0.29289	0.022442	0.5374
MND1	6	-0.36279	-0.48637	0.71093	-0.10297	-0.13725	0.26105
GPR141	6	0.20873	0.13627	0.61128	0.36302	0.23296	0.60561
RHOXF2B	4	-0.036463	-0.029812	0.74937	0.89551	0.73746	0.73877
SLC25A4	6	0.43314	0.3422	0.53422	1.2768	1.0284	0.26464
hsa-mir-4253	4	1.0712	0.3573	0.34885	1.4707	0.49381	0.21293
C19orf47	6	3.3895	0.48661	0.047334	0.80209	0.11139	0.84058
TAF1B	6	0.59497	0.2799	0.50841	1.6817	0.82974	0.049177
TMEM151B	6	0.52286	0.29225	0.5197	1.6477	0.9381	0.058672
HAUS2	6	0.27745	0.19111	0.58179	0.54827	0.39338	0.81859
BTBD17	6	-0.096157	-0.074402	0.88054	0.52334	0.41829	0.78665
MBIP	6	0.86702	0.48357	0.49283	-0.13498	-0.075633	0.24529
CDYL	6	-0.047434	-0.040181	0.8221	0.18004	0.15061	0.44112
HOXC13	6	0.59106	0.40684	0.5091	0.54429	0.37711	0.81352
TERF2IP	6	3.671	0.31976	0.019035	0.89056	0.075309	0.71683
MICAL1	6	0.031647	0.023416	0.74024	1.5601	1.1825	0.087201
ANAPC15	6	-0.14177	-0.12718	0.94349	-0.20967	-0.18458	0.21302
ZNF438	6	-0.90737	-1.2207	0.067014	0.87335	1.1997	0.74047
TAF4B	6	0.42398	0.2573	0.5362	1.5216	0.92125	0.10301
DOM3Z	4	3.8994	0.26944	0.025902	1.2174	0.081096	0.40858
POLR1C	6	-0.089853	-0.10851	0.87215	0.78992	0.97333	0.8568
ASB7	6	3.2496	0.50937	0.069779	1.0187	0.15905	0.54542
RND2	6	0.14528	0.13083	0.64977	1.3518	1.2612	0.20505
PPP1R3A	6	0.016305	0.022775	0.75628	0.92144	1.3394	0.67429
TES	6	0.38018	0.76949	0.54694	-1.8988	-3.8423	0.018251
ACTRT2	6	0.24587	0.14582	0.59464	0.32475	0.18944	0.5686
KLRG1	6	0.92687	0.35792	0.4909	1.6719	0.69601	0.052404
RASSF6	6	0.27895	0.23056	0.58123	-0.24409	-0.20065	0.19929
hsa-mir-3162	4	0.3149	0.14694	0.47878	-1.8305	-0.85399	0.072268
SPOCD1	6	0.58495	0.49702	0.51016	-1.5601	-1.3255	0.025948
hsa-mir-449a	4	0.33246	0.39335	0.46988	0.11002	0.13116	0.51943
CCDC129	6	0.044454	0.042123	0.72872	1.2777	1.2982	0.26377
hsa-mir-3939	4	0.21544	0.2024	0.53146	1.2359	1.1908	0.39162
LAPTM4A	6	0.78553	0.2774	0.49601	1.3352	0.46772	0.21796
KIAA0196	6	2.8555	0.65013	0.17528	0.93125	0.21438	0.66069
MUTYH	6	3.4972	0.36775	0.034244	1.3879	0.14611	0.18039
RBM20	6	3.3612	0.45203	0.051436	-0.27854	-0.035817	0.18666
LYN	6	0.29346	0.15179	0.57469	1.0263	0.51939	0.53593
C12orf56	6	0.84928	0.35475	0.49329	0.98191	0.42388	0.59345
hsa-mir-4715	4	3.5921	0.36087	0.060792	0.12811	0.012064	0.53312
TAF1A	6	0.48057	0.33815	0.52569	1.5691	1.1431	0.083836
CTSH	6	-0.11593	-0.13186	0.90644	0.51159	0.58546	0.77186
EDA2R	6	0.75209	0.3115	0.49712	0.90379	0.38142	0.69752
GNG11	5	1.5931	0.26033	0.41208	2.4047	0.38781	0.0017514
RTN1	6	3.7543	0.33642	0.013873	0.96025	0.084084	0.62142
OR9K2	6	2.4399	0.56185	0.3412	0.55756	0.12879	0.82947
GPHA2	6	0.38322	0.26432	0.54602	0.78936	0.56613	0.85777
DEF6	6	2.9832	0.51068	0.13394	1.6585	0.29096	0.05586
ANKDD1B	6	-0.3717	-0.30245	0.69595	1.5922	1.3162	0.075725
BCL2L14	6	0.42631	0.66979	0.53556	0.30383	0.48351	0.54846
USP17L24	2	3.2396	0.2605	0.14942	1.7278	0.13941	0.22312
hsa-mir-519b	2	0.17062	0.22588	0.56515	0.46111	0.60781	0.94856
hsa-mir-6864	4	0.91622	0.27386	0.35678	1.8795	0.57362	0.051067
PCDHGA1	6	-1.788	-0.53883	0	-0.096063	-0.031633	0.26437
HTR3C	6	0.75104	0.35427	0.49712	1.559	0.74759	0.087478
CTBS	6	0.2239	0.18251	0.60446	-1.7092	-1.3748	0.022584
ZNF749	6	0.11073	0.11154	0.67585	1.0152	1.0816	0.55035
TMEM91	6	1.0494	0.72785	0.48795	-1.0951	-0.75961	0.04632
ELFN2	6	-0.31277	-0.46529	0.79495	0.74013	1.1395	0.92985
LYZL6	6	-0.44864	-0.67306	0.57358	0.39257	0.60264	0.63797
PARVA	6	0.054773	0.04848	0.72028	-0.3815	-0.33189	0.15343
HOXD13	6	1.0278	0.43356	0.48827	1.6993	0.74776	0.044891
AP1S3	6	0.23904	0.35892	0.59676	0.36916	0.56287	0.61202
TMEM63C	6	0.40245	0.26922	0.54141	1.4059	0.94698	0.1685
RRP8	6	0.45986	0.27031	0.52911	-1.6861	-0.991	0.023183
C19orf21	6	-0.51532	-1.1376	0.4696	0.2459	0.54621	0.49458
SNRNP25	6	0.026019	0.022054	0.74582	1.1968	1.0757	0.34019
hsa-mir-3188	4	5.0717	0.10602	0.00027654	3.42	0.072895	0
PHYHIP	6	0.07178	0.056987	0.70636	0.25207	0.20676	0.50002
MED22	6	0.44089	0.29758	0.53261	-0.44413	-0.30192	0.13665
STRA8	6	-0.19	-0.18902	0.99087	0.97364	1.0118	0.60409
CALM3	6	3.8205	0.31313	0.010647	0.33242	0.025363	0.57598
AAR2	6	0.67383	0.54718	0.50187	0.42428	0.35002	0.67346
MAP2K4	6	-0.12765	-0.11241	0.92174	0.56186	0.50171	0.83486
HNRNPDL	6	0.15668	0.096181	0.64156	1.2687	0.84481	0.27133
ADPRHL2	6	0.66808	0.35264	0.50228	1.3541	0.72119	0.2033
FSHB	6	0.35805	0.20443	0.55275	1.1843	0.70604	0.35272
LRRC8A	6	-0.016357	-0.016158	0.79117	1.1392	1.1763	0.40254
PCYT1B	6	3.2526	0.38853	0.069364	1.2372	0.14826	0.30009
KIR2DL3	5	0.45218	0.28256	0.47583	0.21304	0.13306	0.52062
APCDD1L	6	0.074916	0.052094	0.70342	1.592	1.1166	0.075817
GLS2	6	-0.31635	-0.37178	0.78877	0.80773	0.968	0.83191
RALGPS1	6	0.39182	0.25369	0.54381	0.41222	0.26576	0.65968
hsa-mir-664a	4	3.8772	0.24195	0.028345	1.2661	0.078232	0.36355
ANK1	6	0.85093	0.42849	0.49329	1.3835	0.73316	0.18344
TRMT12	6	-0.157	-0.24523	0.96391	-0.21381	-0.3414	0.21081
PSME4	6	3.9132	0.34255	0.0072821	0.77889	0.065165	0.87293
OR51B2	6	0.49818	0.33769	0.52284	1.4783	1.0117	0.12384
BLZF1	6	0.75815	0.43566	0.49684	0.65668	0.3937	0.9587
ATG2B	6	-0.15335	-0.13614	0.95889	1.1769	1.0566	0.36023
UBE2L3	6	-0.30762	-0.38604	0.80329	1.0875	1.4529	0.46269
SLC51A	6	0.61798	0.41297	0.50597	-0.83745	-0.55998	0.067429
CAMK2A	6	0.38041	0.30591	0.5469	0.4151	0.3385	0.66392
PEA15	6	-0.21761	-0.31335	0.94921	0.61877	0.90323	0.90718
GYLTL1B	6	3.9469	0.30899	0.0061299	-0.30378	-0.021588	0.17763
WNT6	6	1.0774	0.54778	0.48758	0.73764	0.38661	0.93377
hsa-mir-501	4	1.6265	0.31398	0.33659	2.3431	0.46654	0.006683
SLC22A13	6	3.1003	0.50174	0.10301	0.92478	0.14954	0.66959
MAP4K5	6	-0.10359	-0.071479	0.88962	0.78139	0.53992	0.86883
WNT4	6	0.3789	0.19602	0.54708	0.89067	0.46839	0.71664
TSPAN31	6	4.1097	0.29297	0.0028575	1.1331	0.0775	0.40863
hsa-mir-4270	4	0.19614	0.12611	0.5445	-0.017323	-0.011018	0.43882
CLP1	6	1.3467	0.4308	0.4838	1.7548	0.57237	0.033737
SHROOM4	6	0.51704	0.47044	0.52016	-1.6279	-1.4811	0.024704
KCNT1	6	1.5684	0.60785	0.47979	0.52052	0.20425	0.78343
LIAS	6	0.55867	0.27924	0.51344	0.81267	0.41645	0.82495
hsa-mir-4667	4	0.4784	0.31757	0.41946	1.3547	0.93079	0.29179
TRPM7	6	-0.060581	-0.11363	0.83611	-2.2051	-4.1362	0.010232
MSL2	6	0.7248	0.30199	0.49864	1.8942	0.78406	0.016177
CWF19L2	6	1.2848	0.35325	0.48477	1.4466	0.40535	0.14168
MXD4	6	-0.1048	-0.13449	0.89155	0.5668	0.75705	0.84159
NPS	6	0.97076	0.35886	0.48979	1.5052	0.55372	0.11066
NUSAP1	6	-0.34639	-0.51478	0.73936	0.81656	1.2367	0.81915
ZNF430	6	3.1409	0.4546	0.092824	0.31871	0.045349	0.56275
NR5A2	6	0.67972	0.3141	0.50159	1.8017	0.86926	0.026501
COTL1	6	-0.052752	-0.049521	0.82795	0.25857	0.24789	0.50574
CTNND2	6	0.29031	0.1852	0.57612	0.22132	0.14076	0.47297
AASDHPPT	6	0.019147	0.019947	0.75342	0.3091	0.32102	0.55335
CLDND1	6	4.1409	0.29344	0.0023966	0.94883	0.062938	0.63686
WRB	6	-0.36992	-0.54528	0.69899	-1.0054	-1.4466	0.053325
FNBP4	6	0.23395	0.12093	0.59921	2.2071	1.1624	0.0028114
DHRS7B	6	3.5095	0.43033	0.032816	-0.26576	-0.028926	0.19058
PYGO1	6	0.67724	0.3915	0.50168	1.347	0.80401	0.20842
IFITM1	6	3.4882	0.38044	0.035304	0.4661	0.049375	0.72153
TRIM72	6	0.59766	0.35411	0.508	0.67676	0.40325	0.98516
hsa-mir-548l	4	0.64925	0.26196	0.38328	0.25768	0.10506	0.62626
GPER	6	3.4318	0.45111	0.041757	-1.3913	-0.17655	0.030649
AHSP	6	0.18019	0.11933	0.62718	0.021916	0.014203	0.32728
SFTA2	6	-0.19717	-0.17448	0.97963	-0.46323	-0.39952	0.13177
MST1L	6	0.33999	0.1987	0.55791	1.5144	0.93844	0.10591
GMPS	6	3.246	0.49087	0.070655	1.1839	0.17979	0.35286
FAM195A	6	0.90998	0.34035	0.4914	1.7102	0.64232	0.042633
MFSD4	6	3.2103	0.47076	0.077845	0.30002	0.04212	0.54445
ZNF343	6	-0.058186	-0.046409	0.83422	0.92214	0.75077	0.67327
SPAG11A	5	3.0642	0.37835	0.14113	0.95646	0.11825	0.64825
MS4A4A	6	-0.14635	-0.20468	0.94912	-0.17894	-0.25161	0.22501
NOS1	6	0.2527	0.14925	0.59151	1.724	1.0075	0.039683
DEDD2	6	0.0050998	0.0035162	0.76808	0.78723	0.56008	0.86072
CTU2	6	0.1856	0.23297	0.62437	0.99099	1.2678	0.58372
MORF4L2	6	0.15331	0.11774	0.64382	1.4705	1.1415	0.12771
SLC22A25	6	0.4631	0.28834	0.52874	1.3771	0.85888	0.18791
POTEJ	2	3.2894	0.31438	0.14624	-1.2825	-0.11332	0.39904
WASH1	6	-0.09071	-0.1046	0.87316	0.59386	0.70248	0.87441
JMJD6	6	0.12717	0.15241	0.66309	-0.65916	-0.79329	0.092409
PRPF3	6	0.087581	0.076228	0.69258	-0.15725	-0.13479	0.23501
PSMC3IP	6	0.56284	0.25924	0.51288	1.7781	0.86899	0.029958
SAA1	6	0.13913	0.11229	0.65392	-0.488	-0.38541	0.12578
PAGE2	6	-0.10972	-0.11296	0.89847	-0.33072	-0.33818	0.16827
TCTA	6	0.48946	0.29844	0.5244	0.99513	0.6231	0.57865
hsa-mir-148b	4	0.15559	0.089262	0.5739	1.2441	0.71344	0.38402
ZFP42	6	0.77133	0.44118	0.49638	0.63566	0.37386	0.93059
CD46	6	0.85018	0.34618	0.49329	1.9109	0.77255	0.014472
TLE1	6	1.0775	0.31776	0.48758	2.3763	0.72431	0.0011061
C16orf74	6	0.79607	0.26557	0.49569	1.284	0.42528	0.25805
DMTN	6	0.95757	0.42622	0.49007	1.523	0.72823	0.10246
STRIP1	6	2.6873	0.62627	0.23948	1.3528	0.32288	0.20445
CAT	6	-0.27852	-0.40793	0.85067	-2.4241	-3.5501	0.0058073
AVPR1A	6	1.399	0.60421	0.48302	0.93721	0.42278	0.65286
CFP	6	0.21694	0.19365	0.60755	1.2588	1.1644	0.28022
hsa-mir-425	4	1.3208	0.26463	0.34078	2.1529	0.43322	0.015624
HLA-F	6	0.84984	0.37405	0.49329	1.5502	0.70134	0.090658
hsa-mir-4315-1	4	0.23794	0.1049	0.51892	2.0755	0.90805	0.022722
KLF6	6	-0.029783	-0.038465	0.8043	0.5771	0.76394	0.8544
OR51A2	6	3.9109	0.32735	0.0075586	-0.16702	-0.012545	0.23045
ALS2CR12	6	0.22049	0.17339	0.60589	-1.1684	-0.88975	0.041711
MON1B	6	-0.078448	-0.084452	0.85804	0.4475	0.48334	0.69927
TDRD12	6	-0.020789	-0.017495	0.79582	0.42773	0.35786	0.67793
TMEM33	6	0.054094	0.049979	0.72084	1.0129	1.0023	0.55367
BACH1	6	0.38983	0.25556	0.54422	-0.67602	-0.43359	0.089552
OR8D4	6	-0.49297	-0.71316	0.50293	-0.52964	-0.75499	0.11684
ZNF260	6	-0.16645	-0.29445	0.97534	-2.0224	-3.5816	0.015348
GSTT1	6	-0.066506	-0.070076	0.84436	-2.2123	-2.3309	0.010001
SMTNL2	6	0.84936	0.34478	0.49329	1.4295	0.57951	0.1526
CACNA1D	6	0.33385	0.20438	0.55975	1.0064	0.62593	0.56307
MOAP1	6	3.3247	0.45685	0.057519	1.2923	0.17831	0.25082
ABL2	6	-0.27403	-0.23432	0.85758	-0.20794	-0.18309	0.2139
ZCCHC14	6	0.55814	0.27649	0.51353	0.7527	0.37364	0.91082
PMF1	5	-0.1705	-0.16084	0.95073	0.29292	0.28809	0.58851
C6orf47	6	-0.016962	-0.010755	0.79191	0.22318	0.13775	0.47518
FOXI2	6	0.96055	0.54565	0.48998	0.87329	0.50284	0.74052
C20orf112	6	3.4049	0.39103	0.044983	1.4889	0.17258	0.11877
SLC35B3	6	0.13336	0.10855	0.65857	0.39055	0.31672	0.63571
ZFPM1	6	0.3762	0.26506	0.54782	0.72471	0.51086	0.95073
CYP4F12	6	-0.083438	-0.071201	0.86362	1.1193	0.97543	0.42508
SIGLEC14	6	1.4509	0.90604	0.48232	-0.69357	-0.4331	0.086602
AKAP14	6	2.721	0.56167	0.22533	0.28594	0.058743	0.531
FH	6	-0.27499	-0.38568	0.85583	0.1575	0.21937	0.42342
KIAA1107	6	0.44008	0.23254	0.53279	0.83826	0.44226	0.79094
COX14	6	0.4135	0.25887	0.53878	0.81413	0.51743	0.82237
NRIP2	6	1.0161	0.40116	0.48859	1.3526	0.5397	0.20459
ONECUT2	6	0.28095	0.14349	0.58013	-0.7501	-0.37283	0.078674
ASB16	6	0.69232	0.43383	0.50044	0.63697	0.40564	0.93243
RCVRN	6	-0.26694	-0.289	0.86878	0.67262	0.80071	0.97848
OR56A1	6	0.41931	0.51301	0.53722	-0.10939	-0.13584	0.25741
COMT	6	1.0178	0.36118	0.4885	-0.00052461	-0.00019023	0.31585
TMEM225	6	0.40947	0.23673	0.5398	1.3644	0.78833	0.19606
ST6GALNAC2	6	-0.10045	-0.12184	0.88542	-0.85197	-1.0159	0.066276
HSPA1B	6	0.32289	0.24232	0.56372	0.57888	0.44025	0.85629
NUPL2	6	0.47005	0.52464	0.52735	1.1131	1.2748	0.43186
HFM1	6	0.87196	0.77244	0.49265	-1.2725	-1.1273	0.035719
RCN1	6	0.051812	0.053209	0.72227	-0.16028	-0.16351	0.23349
LSMEM1	6	-0.34703	-0.41293	0.73844	0.77256	0.94205	0.88381
MRPL49	6	0.46972	0.38604	0.5274	0.17203	0.14159	0.43559
MBD5	6	0.22745	0.13073	0.60257	0.94549	0.54973	0.64202
GCM2	6	0.30618	0.19783	0.5693	1.392	0.93135	0.17786
AGO3	6	0.17191	0.22037	0.63198	0.47661	0.62677	0.73356
SIRT7	6	-0.12186	-0.10835	0.91441	-0.63713	-0.55366	0.095774
hsa-mir-4471	4	1.1702	0.29417	0.34516	1.4046	0.35844	0.25639
CD97	6	0.70758	0.3402	0.49952	1.3782	0.67519	0.18708
PUS1	6	0.10778	0.13772	0.67788	0.42951	0.561	0.68014
SECTM1	6	-0.46705	-1.1515	0.54321	0.3317	0.82377	0.57566
KRTAP1-1	6	0.52679	0.33433	0.51906	0.19287	0.12377	0.45158
OR4C11	6	3.3131	0.39794	0.059916	1.1505	0.13814	0.39047
hsa-mir-3180-4	4	0.57036	0.18428	0.39775	2.0134	0.67373	0.029774
C15orf57	6	0.38462	0.25944	0.54561	-0.666	-0.43962	0.091626
PRH2	6	0.051358	0.042335	0.72273	0.45719	0.39314	0.71074
CLRN1	6	0.084909	0.075222	0.69484	1.0494	0.94818	0.5074
KRT9	6	3.7533	0.33942	0.013965	0.31673	0.026068	0.56081
PDXP	6	0.27852	0.35176	0.58142	0.51467	0.67774	0.77568
hsa-mir-431	4	0.20898	0.10955	0.5356	1.2984	0.69261	0.33636
KRT3	6	-0.42367	-0.45138	0.61354	1.2292	1.3164	0.30755
hsa-mir-6738	4	4.757	0.15293	0.0010601	1.036	0.031318	0.58981
NLRP5	6	-0.31275	-0.35875	0.79504	0.34621	0.40691	0.58999
ZC3HAV1L	6	0.68853	0.29639	0.50094	1.9266	0.87531	0.013642
CACNG3	6	0.7614	0.30882	0.49675	1.4149	0.57807	0.16233
FOXJ1	6	-0.28248	-0.5509	0.84486	-0.23561	-0.46967	0.20219
GSDMA	6	0.11253	0.081785	0.67443	1.4029	1.027	0.17076
hsa-mir-4285	4	0.63349	0.26004	0.38544	-1.5104	-0.61988	0.095451
B3GNT3	6	-0.19097	-0.22776	0.98866	-2.2228	-2.6409	0.0098631
STAG1	6	0.06693	0.044012	0.71014	1.5559	1.0256	0.088491
CCDC53	6	1.5911	0.312	0.47919	2.6246	0.52158	0.00023045
STX19	6	0.32419	0.36812	0.5634	0.99941	1.1566	0.57225
RPS6KA5	6	-0.23112	-0.25161	0.92603	0.15627	0.17224	0.42264
KALRN	6	3.4698	0.48511	0.036964	0.072365	0.009185	0.3612
NDRG2	6	1.1894	0.32121	0.4862	1.6042	0.44043	0.072084
EDN2	6	0.3675	0.22401	0.55021	1.5319	0.96965	0.099276
SIRT5	6	3.0302	0.52569	0.12089	-1.1027	-0.18134	0.045951
BCAM	6	0.14257	0.13933	0.65129	-2.003	-1.9572	0.015855
GATS	6	3.8395	0.34515	0.009817	0.63443	0.053348	0.92902
CT45A1	5	-1.2908	-1.5364	0.0035028	0.93645	1.1518	0.67392
MS4A7	6	3.099	0.46403	0.10338	-0.50411	-0.072731	0.12204
CFHR2	6	0.79985	0.4993	0.49551	1.396	0.89179	0.17509
JAK3	6	0.049737	0.040354	0.72392	0.37117	0.30714	0.6146
SH3TC1	6	1.4336	0.73066	0.4826	-0.71093	-0.36235	0.083929
NOL4	6	0.072463	0.15563	0.70563	-2.072	-4.4502	0.014196
OR2L13	6	0.13912	0.098862	0.65392	0.94552	0.67709	0.64198
RPRD2	6	2.763	0.56805	0.20809	-2.065	-0.41787	0.014334
GPAT2	6	-0.16056	-0.37236	0.96797	-0.54363	-1.2698	0.11379
GLT8D2	6	0.51356	0.29835	0.52062	-0.42526	-0.24809	0.14168
TFCP2	6	-0.51037	-0.78367	0.47808	0.17035	0.26915	0.43416
MAGI1	6	0.83328	0.50019	0.49399	0.58604	0.35851	0.86473
RIPPLY1	6	0.3039	0.25963	0.57068	-0.1772	-0.15094	0.22616
hsa-mir-133b	4	4.3156	0.20139	0.0060377	1.6643	0.076753	0.11485
KLC2	6	0.78328	0.82969	0.49611	-0.12813	-0.13643	0.24819
OR5L1	6	0.079501	0.057481	0.69899	0.64697	0.46192	0.94525
hsa-mir-4434	4	1.1307	1.4646	0.34641	-1.012	-1.3108	0.13873
SYDE1	6	-0.44713	-0.5719	0.57653	0.35021	0.49023	0.59358
DDC	6	0.22515	0.28363	0.60368	0.28185	0.3628	0.52694
SH3BGRL2	6	-0.25501	-0.29586	0.88948	0.92573	1.1079	0.66825
FASLG	6	0.27101	0.18929	0.5846	0.81386	0.57388	0.82292
SERPINB5	6	0.40057	0.34171	0.54164	-1.7448	-1.4883	0.02157
CCT8L2	6	0.46656	0.33274	0.52805	0.59396	0.42721	0.87454
CD79A	6	4.8577	0.14592	4.6089e-05	2.266	0.066706	0.002074
RECQL	6	2.9552	0.65692	0.14311	0.42249	0.091095	0.67157
RBPJ	6	0.86248	0.41084	0.49311	0.64773	0.31229	0.94649
IPP	6	0.13614	0.14362	0.65673	0.89086	0.95164	0.71623
STK33	6	-0.6165	-0.71975	0.32705	0.59987	0.7535	0.88261
PSG11	6	2.697	0.61367	0.23478	0.84705	0.19409	0.77836
SLC25A42	6	-0.044923	-0.043217	0.8197	1.0746	1.0493	0.47813
CDPF1	6	0.1483	0.10354	0.64691	0.83251	0.6067	0.79877
SLC27A1	6	3.9978	0.3262	0.0047933	1.2224	0.096305	0.31405
SLC30A5	4	0.27022	0.17428	0.50177	1.1233	0.73282	0.50168
OR52D1	6	-0.083954	-0.074091	0.86413	0.98592	0.87038	0.58911
CACNA2D1	6	0.14782	0.1276	0.64714	-0.2245	-0.19231	0.20648
PLEKHF2	6	0.64562	0.24589	0.5038	2.1589	0.82975	0.003595
PGBD1	6	-0.0096079	-0.0086691	0.78356	0.35934	0.32329	0.60225
hsa-mir-4789	4	0.24801	0.088502	0.51274	2.3535	0.86659	0.0064525
ARHGDIB	6	-0.49183	-0.87911	0.50472	0.54965	1.0129	0.8203
hsa-mir-3675	4	-0.75883	-0.96485	0.27704	0.84432	1.1125	0.7955
hsa-mir-3681	4	0.9373	0.24185	0.35576	1.7349	0.436	0.08863
SPDYE6	1	2.8053	0.29121	0.08969	0.67899	0.070468	0.77223
PROK2	6	0.086058	0.075622	0.69383	0.15826	0.13753	0.42411
KLHDC2	6	-0.31566	-0.5078	0.79006	0.65518	1.0679	0.95663
PEX5L	6	0.51625	0.45253	0.52016	-1.4911	-1.3032	0.027654
HES5	6	2.7014	0.71041	0.23307	0.45568	0.11911	0.70927
EBF4	6	-0.11864	-0.077448	0.9104	1.3851	0.93694	0.18224
B3GALT6	6	-0.30436	-0.38376	0.80827	0.79663	1.0487	0.84841
ZNF610	6	-0.59319	-0.85857	0.35516	0.67769	1.0308	0.98627
CLEC18C	2	4.4499	0.09805	0.031709	0.89242	0.019666	0.75937
OR11A1	6	4.0012	0.2592	0.0047933	0.28828	0.017894	0.5333
NMRAL1	6	-0.29146	-0.437	0.82988	0.80621	1.2433	0.83422
TFPT	6	3.8418	0.35857	0.0096327	0.55007	0.048461	0.82067
TRMT11	6	1.0806	0.36366	0.48753	2.3467	0.80855	0.0012444
WRNIP1	6	-0.39924	-0.52481	0.65276	0.29404	0.39223	0.53869
PDE11A	6	0.31226	0.18497	0.56741	1.0622	0.62843	0.492
SPRED1	6	1.0217	0.4021	0.48841	1.7929	0.73666	0.027561
MSLN	6	0.17048	0.19243	0.63276	1.1412	1.3093	0.39987
OR4D2	6	2.2883	0.79952	0.39388	-0.073822	-0.025722	0.27561
HOXA10	6	0.14624	0.17045	0.64889	0.68586	0.82047	0.99641
hsa-mir-4786	4	4.4456	0.15094	0.003595	2.4517	0.083468	0.0041941
LOC100144595	6	2.5101	0.77243	0.31322	1.1239	0.35531	0.41941
SIRT1	6	0.24681	0.34044	0.59428	0.39051	0.54868	0.63557
PGAM5	6	0.4908	0.24483	0.52431	1.3313	0.72444	0.22081
ANGPTL6	6	0.16923	0.11334	0.6335	0.44444	0.30002	0.69641
SAP130	6	0.17416	0.092313	0.63073	2.0045	1.0526	0.0090796
ZNF682	6	3.5332	0.48527	0.030603	-1.0393	-0.13368	0.050422
TUBA3E	6	0.36103	0.33662	0.55169	-1.7842	-1.6634	0.020925
NUP37	6	0.23488	0.17586	0.59879	1.3097	0.98839	0.23704
hsa-mir-6511a-4	4	0.82693	0.26022	0.36337	1.735	0.56394	0.088584
CFB	6	0.20739	0.18959	0.61197	1.164	1.0992	0.37434
GGA3	6	2.8356	0.61982	0.18224	0.62866	0.13709	0.92063
ARL6IP6	6	2.8302	0.55766	0.18403	0.88721	0.17594	0.72093
ZRANB3	6	0.31608	0.23185	0.56584	0.81622	0.61398	0.81947
hsa-mir-3973	4	0.35512	0.13303	0.46062	2.3094	0.84992	0.0079735
MAVS	6	-0.11013	-0.098334	0.89883	0.15749	0.13883	0.42342
ZNF324B	6	0.61165	0.3277	0.50675	1.2055	0.68358	0.33147
ISY1	6	-0.12793	-0.092074	0.92197	0.40479	0.28921	0.65101
LOC440563	6	0.38034	0.23124	0.54694	1.1255	0.7075	0.4178
MLLT6	6	-0.71755	-1.1103	0.21035	-0.0051786	-0.0082747	0.31299
PPM1N	6	0.47058	0.29882	0.52726	1.11	0.71088	0.43531
hsa-mir-550a-1	4	2.1436	0.73887	0.32825	1.5391	0.55347	0.17302
LSM14B	6	0.3792	0.23352	0.54703	1.5845	1.0645	0.078214
MRPL55	6	0.21467	0.20839	0.60875	1.0456	1.0556	0.51196
CT47A1	6	1.4011	1.3676	0.48302	0.38414	0.39886	0.62838
SI	6	0.22948	0.17707	0.60124	0.55745	0.43804	0.82942
PGA3	6	2.2138	0.8351	0.4143	0.85366	0.32937	0.76909
ANAPC13	6	-0.10039	-0.10307	0.88528	0.71893	0.81141	0.95792
hsa-mir-3192	4	1.2115	0.2554	0.34396	2.8133	0.60643	0.00069134
GAL	6	0.503	0.33924	0.5221	-1.5225	-1.0212	0.026916
SH2D1A	6	0.24272	0.19216	0.59575	0.63662	0.52495	0.93193
MGRN1	6	0.53058	0.33582	0.51814	0.68789	0.44328	0.99968
TMEM191C	6	0.12573	0.10831	0.66401	0.4456	0.38118	0.69738
TMEM38A	6	0.27254	0.22125	0.58377	-0.25536	-0.2068	0.1945
DCTN5	6	2.4762	0.7434	0.32728	0.33141	0.099506	0.57529
hsa-mir-548j	4	0.27749	0.15672	0.4979	0.02709	0.01515	0.46702
RPTOR	6	0.3287	0.20839	0.56151	0.62559	0.40298	0.91695
PRSS27	6	3.192	0.57632	0.081394	0.052742	0.0090084	0.34738
CREB3	6	-0.080921	-0.06784	0.8609	0.4714	0.39976	0.72761
ZFAT	6	0.070456	0.06656	0.70729	0.19791	0.18567	0.4555
CNNM2	6	0.3256	0.19901	0.56275	0.35383	0.2127	0.59718
CDC26	6	0.25612	0.19054	0.59022	0.67311	0.50456	0.97931
FAM105B	6	0.26473	0.19632	0.58653	0.70996	0.5524	0.97046
KPNA3	6	0.34157	0.22567	0.55754	0.75357	0.50494	0.90957
CABLES1	6	-0.27243	-0.271	0.85989	-0.59447	-0.58072	0.10324
SCAMP2	6	0.50995	0.28756	0.52127	1.4466	0.82216	0.14172
SQRDL	6	0.25773	0.14505	0.58962	0.78641	0.45055	0.86187
hsa-mir-5701-1	4	-0.3144	-0.13515	0.89128	2.1893	0.97936	0.01332
DERL3	6	0.16057	0.20723	0.63921	0.46936	0.61197	0.72535
TCIRG1	6	0.27513	0.17926	0.58243	0.31512	0.20396	0.55929
hsa-mir-6812	4	0.44965	0.1882	0.42688	0.65587	0.27182	0.99581
DDX60	6	0.95102	0.32076	0.49025	1.4413	0.50267	0.14472
GLMN	6	-0.32637	-0.41314	0.77241	-0.51165	-0.66558	0.12039
ALOXE3	6	0.042297	0.030294	0.73047	0.00066556	0.00046466	0.31636
LIMA1	6	0.47917	0.25995	0.52593	0.89322	0.48485	0.71268
TBXAS1	6	0.60882	0.33871	0.50684	0.15556	0.086704	0.4219
GOPC	6	0.18954	0.1247	0.62248	1.4591	0.9962	0.13407
SLITRK3	6	-0.4164	-0.65707	0.62612	0.24136	0.39293	0.49048
KLF15	6	0.30262	0.22228	0.57095	0.65665	0.49184	0.9587
ANKRD34B	6	3.6825	0.3614	0.01839	2.172	0.21812	0.0032723
FARP2	6	-0.10587	-0.14639	0.8928	0.87706	1.2302	0.73512
THTPA	6	4.0894	0.26203	0.0035028	1.4891	0.09328	0.11873
hsa-mir-610	4	4.1529	0.1963	0.011154	-0.93427	-0.037414	0.14859
SDC4	6	0.31092	0.25783	0.56764	0.12394	0.10247	0.39775
TOR1AIP2	6	2.2784	0.88079	0.39674	0.23261	0.090479	0.48311
ZNF22	6	0.68866	0.29399	0.50094	0.61458	0.26463	0.90188
SBNO2	6	0.70744	0.24864	0.49956	1.3162	0.49079	0.23224
NDC1	6	0.12971	0.085678	0.66129	1.4017	0.95981	0.17141
DBF4B	6	3.3532	0.4459	0.052542	0.86502	0.11341	0.75227
ZNF507	6	0.94527	0.2855	0.49034	0.56256	0.17231	0.83597
HEATR1	6	0.87092	0.52263	0.49269	0.8004	0.49107	0.84265
SSR1	6	-0.34136	-0.50896	0.74775	0.34488	0.52143	0.58833
KCNA7	6	0.54007	0.33487	0.51638	1.3887	0.87703	0.18002
PDIA6	6	-0.091877	-0.11634	0.87468	0.98209	1.2919	0.59312
EVL	6	2.8217	0.56173	0.18721	0.83971	0.16788	0.78896
HEBP2	6	-0.018377	-0.016073	0.79357	0.51431	0.44984	0.77522
HOXA13	6	-0.33811	-0.33209	0.7531	-1.121	-1.0964	0.044614
CETN1	6	-0.26999	-0.20197	0.86358	-0.90882	-0.64387	0.0607
TSKS	6	3.5562	0.37533	0.028668	1.6397	0.17526	0.061068
MECOM	6	2.2941	0.73709	0.3919	0.10681	0.034293	0.38406
ZDHHC8	6	0.1414	0.1174	0.65226	0.22679	0.18793	0.47841
ST6GALNAC1	6	0.64295	0.39057	0.50389	1.1835	0.73421	0.353
FHOD1	6	-0.41488	-0.41692	0.62834	1.0637	1.1097	0.49034
MEGF9	6	0.29785	0.19112	0.57307	0.27197	0.17155	0.51781
AP1M2	6	0.17684	0.1336	0.62907	1.3316	1.0717	0.22072
SYNPO2L	6	0.34785	0.18626	0.55593	1.0793	0.58462	0.47242
ZNF44	6	0.1853	0.16498	0.62451	-0.10098	-0.089448	0.26229
HDAC11	6	-0.46069	-0.63977	0.55362	0.50171	0.72077	0.76167
SLC18A3	6	3.5422	0.35777	0.029543	0.72365	0.071315	0.95197
ABCC5	6	0.40039	0.40652	0.54169	0.84604	0.87641	0.77965
OR2G6	6	0.26119	0.20229	0.5881	1.0935	0.9207	0.45573
PCF11	6	0.62077	0.43883	0.50565	1.4057	1.0372	0.16873
PGAM4	6	0.34462	0.37966	0.55653	0.52495	0.60088	0.78886
GRAMD1C	6	3.8582	0.34458	0.0091257	0.88416	0.076354	0.7254
CNTNAP3	6	2.4671	0.68261	0.33152	-1.1033	-0.29913	0.045905
MAD1L1	6	2.909	0.41853	0.15804	0.93897	0.13867	0.65097
ZNF596	6	2.954	0.37974	0.14357	1.4939	0.19406	0.11651
NAT6	6	0.41603	0.30467	0.53805	-1.6231	-1.1808	0.02475
PRMT1	6	-0.07997	-0.089324	0.85957	1.0531	1.2312	0.50297
WDR93	6	0.61408	0.41229	0.50652	0.26487	0.18117	0.51164
ENHO	6	0.96686	0.31841	0.48993	1.7674	0.58432	0.031663
RRAGB	6	-0.32274	-0.47562	0.77891	0.96891	1.4307	0.61101
ZNF630	6	-0.21402	-0.20137	0.9541	0.019805	0.018672	0.32608
LGI2	6	-0.059356	-0.065859	0.835	1.083	1.2179	0.46781
KRTAP16-1	6	3.1437	0.51944	0.092501	-0.4756	-0.075163	0.12873
SOX17	6	-0.070623	-0.061652	0.84952	1.3365	1.2064	0.21699
S100Z	6	0.98144	0.29324	0.48951	2.2721	0.67126	0.002074
SLC35B4	6	0.11452	0.15765	0.67332	-1.3567	-1.8787	0.031848
RAPGEF1	6	0.30123	0.3267	0.57174	-0.17035	-0.1867	0.22929
PRSS35	6	-0.48811	-0.36279	0.51035	1.5607	1.1768	0.086924
CYP4F8	6	0.60081	0.36568	0.50767	1.461	0.9148	0.13301
NR4A2	6	2.8207	0.66135	0.18754	1.2455	0.29992	0.29308
NETO2	6	0.22432	0.155	0.60414	-1.8288	-1.2564	0.019726
PTER	6	0.67575	0.31625	0.50168	0.97545	0.46643	0.60197
PCDHA1	6	2.3746	0.8546	0.3642	0.74901	0.2714	0.91685
PSD2	6	0.15282	0.12706	0.6441	0.56361	0.47543	0.83763
TMEM31	6	0.0044997	0.0045205	0.76868	0.50165	0.52888	0.76167
PSMF1	6	-0.1217	-0.12957	0.91432	0.61789	0.66124	0.90635
FAM136A	6	-0.31195	-0.47421	0.79661	-0.31318	-0.48335	0.17449
GLB1	6	-0.13439	-0.1617	0.93133	1.0023	1.2276	0.56824
UROC1	6	-0.21543	-0.42756	0.95161	-2.3599	-4.6838	0.0070517
ZP1	6	-0.63804	-0.6371	0.30078	-0.6432	-0.66025	0.094575
RMND5B	6	0.73305	0.30114	0.49818	0.90447	0.38282	0.69655
IL4R	6	0.83788	0.39465	0.4938	0.86126	0.41405	0.75808
NUP85	6	0.43668	1.4863	0.53353	0.040387	0.12915	0.33968
DFNB31	6	-0.30748	-0.53874	0.80334	0.45244	0.80431	0.70521
RUNDC3A	6	0.1055	0.095449	0.6794	0.79691	0.72608	0.84804
FAM72A	5	-0.0093109	-0.0059565	0.75186	0.74802	0.49496	0.91427
GLRA2	6	0.2909	0.22624	0.57584	0.29805	0.23138	0.54284
HKR1	6	0.13096	0.081612	0.66032	1.4969	0.94147	0.11467
GPR113	6	2.8598	0.6665	0.17348	0.56836	0.13141	0.84357
MYCBP	6	2.6573	0.72422	0.25169	-0.045625	-0.012134	0.29064
SPATS2L	6	0.16311	0.17745	0.63774	1.1922	1.3523	0.34585
PYCRL	6	3.7904	0.33357	0.011799	1.4803	0.12908	0.12283
LRRC38	6	1.0354	0.49198	0.48822	-0.42599	-0.20337	0.14168
CCNO	6	3.1827	0.50166	0.083329	0.091993	0.013635	0.37332
CEP57L1	6	0.16531	0.16483	0.63668	1.0646	1.105	0.48915
CCNL1	6	0.25098	0.17699	0.59225	1.1252	0.79505	0.41826
ARSK	6	0.50576	0.28727	0.52201	1.4778	0.87863	0.12403
GNL3	6	0.58359	0.29565	0.5103	0.75461	0.38196	0.90801
HSPB2	6	0.3109	0.22041	0.56764	-1.8351	-1.3008	0.01968
SDR9C7	6	-0.70778	-1.0352	0.22017	0.41132	0.6296	0.65834
COL19A1	6	-0.26685	-0.4109	0.86883	0.64941	1.0067	0.94856
NUDT15	6	3.2602	0.50345	0.067797	1.005	0.15452	0.56473
TCTE3	6	3.7866	0.36138	0.011983	-0.8462	-0.069884	0.066507
RBM5	6	-0.066902	-0.058264	0.84491	0.78955	0.70769	0.85749
LPHN3	6	0.17195	0.18766	0.63198	-1.9734	-2.1535	0.016408
MMS22L	6	0.0035841	0.0031913	0.76942	-0.015932	-0.014087	0.3064
AQP4	6	0.82328	0.3167	0.49435	1.6655	0.65397	0.054155
SLC44A1	6	3.1128	0.51501	0.099922	1.2663	0.21292	0.27331
THSD7B	6	-0.6754	-0.73854	0.25561	0.68305	0.77845	0.99253
hsa-mir-548ay	4	3.3928	0.2275	0.097202	2.2103	0.14858	0.011983
OR5A1	6	0.35869	0.22022	0.55261	1.6692	1.0484	0.053279
TOP2B	6	-0.077663	-0.083298	0.8574	0.15376	0.16499	0.42057
GUCY1B3	6	0.17965	0.13449	0.62737	0.29397	0.22323	0.5386
PEX1	6	-0.052894	-0.046092	0.82818	1.2017	1.0496	0.33502
SIGLEC9	6	0.5002	0.30808	0.52265	0.99548	0.61721	0.57824
HLA-DPA1	6	-0.35702	-0.38824	0.72121	1.2737	1.4573	0.26713
LRRC58	6	0.12024	0.087511	0.66843	-0.038767	-0.027612	0.29451
ZNF177	4	1.4249	1.1092	0.33899	0.96539	0.82744	0.66498
C19orf24	6	0.63302	0.23135	0.50445	2.1458	0.79053	0.0039176
PRAMEF12	6	-0.04885	-0.051001	0.82366	-0.99345	-1.0178	0.054385
SERBP1	6	-0.046189	-0.043607	0.8209	1.2084	1.1354	0.32825
KCNC2	6	0.18159	0.095962	0.62645	0.73644	0.38227	0.93561
FUBP3	6	0.19995	0.2022	0.61626	-0.19029	-0.19255	0.22045
FAM171A1	6	0.71916	0.34022	0.49906	0.26345	0.1259	0.51044
RAB27A	6	0.30712	0.19037	0.56874	1.0595	0.65706	0.49537
KDM5D	6	-0.04986	-0.044808	0.82472	0.0038752	0.0034533	0.31788
C19orf10	6	-0.17095	-0.16356	0.98129	0.75634	0.73717	0.90542
HIST1H3E	6	0.77576	0.35865	0.49634	1.5337	0.73906	0.098355
ARRDC4	6	0.65718	0.34385	0.50297	0.22293	0.11705	0.47477
SVOP	6	0.38902	0.30736	0.54436	1.3172	1.0643	0.23137
NUDT10	6	0.12628	0.085174	0.66373	1.1424	0.77623	0.39876
hsa-mir-4422	4	3.3938	0.35795	0.09688	0.14785	0.015252	0.54616
CHTF18	6	0.25923	0.22505	0.58888	1.5226	1.379	0.10269
FASN	6	-0.24487	-0.17747	0.90469	1.8295	1.337	0.022906
RNF113A	6	0.026953	0.022639	0.74462	0.12392	0.10304	0.39775
C15orf32	6	3.6716	0.31991	0.018989	0.815	0.068484	0.82108
FAM5C	3	0.17389	0.073754	0.55418	1.0021	0.41517	0.65152
PM20D1	6	-0.03142	-0.025184	0.80573	0.91038	0.72604	0.68982
hsa-mir-521-1	4	0.33475	0.18439	0.46868	1.6229	0.88962	0.13209
GIF	6	0.18922	0.097342	0.62262	0.82857	0.45675	0.80403
PRPF38A	6	4.126	0.2474	0.0026271	2.1518	0.13007	0.0037332
ADAMTS9	6	-0.23685	-0.2133	0.91681	-0.11611	-0.10753	0.25451
LYPD6	6	-0.031388	-0.02855	0.80569	-0.018478	-0.016767	0.30534
hsa-mir-509-3	2	1.6526	0.40507	0.19943	2.0529	0.50429	0.11232
SNURF	6	-0.3467	-0.55799	0.73895	0.55974	0.93545	0.83233
EFTUD2	6	0.67165	0.32243	0.5021	1.4886	0.76714	0.11886
SPNS3	6	0.33759	0.20939	0.55893	1.2167	0.78814	0.31958
hsa-mir-515-1	3	3.5492	0.29686	0.10094	-0.2835	-0.022446	0.41554
EHD1	6	3.0611	0.54051	0.1119	-2.3856	-0.39199	0.0065447
HOXD3	6	0.089352	0.074677	0.69083	0.59176	0.51888	0.87169
PSD	6	0.071182	0.056522	0.70687	-1.9989	-1.5787	0.015993
SPANXA1	5	2.2122	0.6009	0.38019	0.63099	0.17524	0.94529
PNLIPRP2	6	0.4539	0.50791	0.53007	1.0289	1.1583	0.53279
FAM131C	6	-0.53279	-0.83491	0.44112	-0.25454	-0.39706	0.19491
FAM186B	6	-0.077581	-0.05524	0.85731	1.3085	0.92895	0.23805
CERK	6	0.55265	0.36005	0.51413	1.0375	0.705	0.52182
UROS	6	0.4395	0.36285	0.53293	0.86193	0.72457	0.75757
SPTBN5	6	0.56714	0.38903	0.51219	1.3189	0.93335	0.23008
SBK1	6	3.0972	0.43095	0.10393	0.76727	0.10628	0.89081
CDC25C	6	0.24896	0.20084	0.59317	1.581	1.3268	0.07932
COMMD2	6	0.12573	0.090557	0.66401	-1.0316	-0.7062	0.05079
ARPC3	6	0.079757	0.12112	0.69871	0.2903	0.44985	0.53505
SYTL4	6	1.8314	1.029	0.46979	0.15922	0.090454	0.42499
SMAD9	6	2.7829	0.68418	0.20086	0.50357	0.12254	0.76365
NOS1AP	6	0.027568	0.043868	0.74425	-0.15153	-0.24515	0.23796
JMY	6	1.2836	0.33121	0.48477	2.6386	0.69424	0.00023045
ENTPD2	6	0.25335	0.16607	0.59137	1.6796	1.1386	0.049823
TROAP	6	0.33557	0.18537	0.55916	-1.8109	-1.0002	0.020325
TARM1	6	0.020489	0.023856	0.75186	1.1754	1.401	0.36194
MS4A13	6	0.23652	0.17977	0.59801	1.2681	1.0578	0.27193
CHCHD3	6	-0.5442	-0.63478	0.42393	-0.218	-0.25362	0.20902
HRG	6	0.34924	0.24078	0.55579	0.32159	0.22261	0.56519
OR4D5	6	3.1894	0.5272	0.081855	1.3825	0.23183	0.18399
COPS6	6	0.08209	0.065079	0.6971	0.33816	0.26713	0.58114
SSR2	6	0.3162	0.19044	0.56579	0.35185	0.20885	0.5952
HR	6	0.60659	0.27283	0.50712	1.4261	0.63969	0.15472
GDPD2	6	0.32233	0.18171	0.56386	0.95541	0.53755	0.62834
SCAMP1	6	1.0332	0.29002	0.48822	2.2875	0.66326	0.0018436
TDP2	6	0.78961	0.2827	0.49588	1.9083	0.71454	0.01461
ADIRF	6	3.4477	0.44378	0.039545	1.1322	0.14406	0.40996
TMEM52	6	-0.10469	-0.084689	0.89151	0.62927	0.5192	0.92142
CAMK2N1	6	0.65122	0.29067	0.50353	0.98061	0.443	0.59534
MYO1B	6	-0.30533	-0.41052	0.8067	-0.022534	-0.029707	0.30354
CRY1	6	0.55984	0.24533	0.51311	1.0678	0.47	0.48564
WIPI1	6	-0.55727	-0.85062	0.40411	0.68156	1.0411	0.99074
INSRR	6	3.1429	0.44939	0.092501	1.672	0.24461	0.052311
ATP6V1G3	6	2.97	0.57753	0.1379	-0.067858	-0.012745	0.27916
ITGB1BP1	6	1.0956	0.34271	0.48749	1.9433	0.68563	0.012582
UNKL	6	-0.52514	-1.0366	0.45467	0.018061	0.03613	0.3253
MTA2	6	0.037297	0.045408	0.73526	1.0168	1.2545	0.54814
PHYH	6	-0.069475	-0.064055	0.84795	-1.1994	-1.088	0.04042
TEX29	6	-0.27277	-0.33276	0.8592	1.0839	1.3396	0.46665
PHF6	6	0.031892	0.033155	0.74001	0.80083	0.89054	0.84219
CTU1	6	0.79917	0.44012	0.49555	0.73697	0.41169	0.93455
DST	6	-0.18285	-0.25401	0.99829	-0.55324	-0.7658	0.1119
TXNDC8	6	0.46854	0.30572	0.52768	1.0698	0.70232	0.48357
POLR2B	6	3.0014	0.56491	0.12882	0.92192	0.1743	0.6736
LGALS3	6	-0.010213	-0.0087765	0.78407	0.018726	0.01594	0.32557
ARPC4	6	3.0695	0.55933	0.11015	1.2131	0.22648	0.32345
CNPY1	6	3.3473	0.42609	0.053464	0.52472	0.064435	0.78859
hsa-mir-516b-2	2	-0.19237	-0.19068	0.88058	-2.3297	-2.3092	0.16896
TLN1	6	3.5768	0.38793	0.026778	0.12186	0.012523	0.39618
CNTRL	6	3.3119	0.50371	0.060054	-0.065336	-0.009228	0.28036
LCE3E	4	-0.0094582	-0.0077571	0.72015	-0.50488	-0.41062	0.23017
PTPN23	6	0.23542	0.17463	0.59856	1.1414	0.86547	0.39973
HEATR2	6	3.3648	0.43133	0.050698	0.88799	0.11163	0.71964
SHISA9	6	2.3737	0.62123	0.36452	0.56098	0.14728	0.83376
LRP5	6	3.2967	0.5134	0.062221	0.56234	0.084717	0.83555
ANKRD40	6	0.51648	0.24626	0.52016	1.7235	0.83604	0.039775
SORD	6	0.71391	0.72778	0.49942	-1.1423	-1.166	0.043186
KRTAP19-1	6	0.79337	0.42868	0.49588	0.73633	0.40644	0.93571
MXRA8	6	0.10848	0.080491	0.67742	-1.4989	-1.0944	0.027515
FBRSL1	6	1.1373	0.26823	0.48675	1.5249	0.36581	0.1019
ZNF404	6	2.858	0.66318	0.17413	0.63797	0.14748	0.93391
PDGFRL	6	-0.038643	-0.060677	0.81375	0.5106	0.82357	0.77107
LYL1	6	0.1804	0.15076	0.62718	0.22097	0.1852	0.47255
ABCG2	6	0.30399	0.2071	0.57068	1.2833	0.88654	0.25842
FNBP1	6	0.54675	0.39662	0.51523	-0.43352	-0.31511	0.13993
TMEM165	6	3.8408	0.32252	0.0096327	0.28298	0.021383	0.52841
SPRR1B	6	2.7553	0.65238	0.21146	-1.8137	-0.43338	0.020187
hsa-mir-424	4	4.1431	0.19181	0.011707	2.9959	0.14088	0.00018436
KMT2D	6	-0.092518	-0.1104	0.87574	0.9386	1.1688	0.65147
hsa-mir-3667	4	4.9658	0.10589	0.00032263	1.7871	0.037461	0.073881
PCYOX1L	6	0.11442	0.08362	0.67332	-2.0319	-1.4847	0.015025
RIMKLA	6	0.44064	0.3257	0.53265	0.02944	0.02183	0.33249
ARHGAP36	6	-0.11924	-0.17767	0.91146	0.10556	0.15756	0.38259
FLNC	6	0.22644	0.25494	0.60317	0.46641	0.53778	0.72171
AMOTL1	6	3.2979	0.53561	0.062174	0.74027	0.1167	0.92958
FAT2	6	0.70821	0.40568	0.49952	0.97194	0.56132	0.60672
PKLR	6	3.7212	0.37416	0.015394	1.1152	0.10889	0.42988
NT5DC3	6	3.652	0.35647	0.020464	0.98706	0.094217	0.58819
QTRT1	6	0.4684	0.23482	0.52772	1.0143	0.50222	0.55169
NFATC2IP	6	-0.05067	-0.068439	0.82574	0.68977	0.96055	0.99825
RARRES3	6	0.7373	0.37219	0.49781	1.5699	0.82117	0.083514
MPZL2	6	-0.33787	-0.50679	0.75365	-0.23822	-0.35662	0.20136
AP3S2	6	2.966	0.45464	0.13984	0.66494	0.10128	0.96857
NAALADL1	6	3.4665	0.41562	0.037332	1.4745	0.17851	0.12564
ZNF18	6	-0.26086	-0.25848	0.87938	1.3452	1.4121	0.2098
JAZF1	6	0.37222	0.23474	0.54874	0.037117	0.023214	0.33742
KLHL13	6	-0.50558	-0.55268	0.48504	1.3249	1.4651	0.22547
SOCS5	6	0.31792	0.54707	0.56533	-0.85783	-1.4868	0.065585
ZNF844	6	-0.038788	-0.051284	0.8138	0.50975	0.67547	0.77048
YBX2	6	0.23402	0.1974	0.59912	0.33864	0.28816	0.5816
USP22	6	-0.041103	-0.062705	0.81583	0.45165	0.70236	0.70448
CDHR1	6	0.187	0.13687	0.62382	-0.0021571	-0.0015596	0.31497
DFNB59	6	1.6637	0.53898	0.47689	2.2601	0.76695	0.002074
GDI2	6	0.24188	0.18337	0.59589	1.372	1.0827	0.19104
ZNF517	6	0.42061	1.503	0.53657	0.0238	0.07981	0.32852
CTSL1	4	-0.52199	-0.47182	0.58381	0.73542	0.65827	0.91736
IPO13	6	3.0575	0.60111	0.11287	-0.19474	-0.035263	0.21869
EMC10	6	0.57515	0.39488	0.51127	1.2664	0.91499	0.27331
BRAT1	6	2.3211	0.59533	0.38328	-0.38864	-0.099645	0.15122
C8orf48	6	0.0022547	0.0029664	0.77103	0.71563	0.95067	0.96244
PLVAP	6	-0.36249	-0.42411	0.71148	0.55098	0.6553	0.82154
CDK5R2	6	0.032777	0.029547	0.7395	1.201	1.0881	0.33571
TMEM125	6	1.0982	0.47675	0.48744	1.4979	0.66812	0.11389
ESCO1	6	3.6858	0.31482	0.018159	1.6325	0.13994	0.06282
SCN11A	6	0.56014	0.28948	0.51311	1.2925	0.68743	0.25063
AP3B2	6	-0.50723	-0.56057	0.48246	0.7659	0.86126	0.89243
hsa-mir-1298	4	-0.16849	-0.29267	0.90787	-0.016243	-0.028249	0.43955
GPIHBP1	6	-0.048809	-0.044485	0.82366	-1.1456	-1.0058	0.043094
NUTM2F	6	-0.33141	-0.23239	0.76476	1.2441	0.88735	0.29419
SAAL1	6	3.9459	0.26869	0.006176	1.851	0.12627	0.020832
CGB	5	1.6783	0.91532	0.41107	1.1849	0.66607	0.39222
UBE2Z	6	0.46394	0.37468	0.5286	1.3197	1.0891	0.22962
PRAMEF20	4	-0.63256	-0.72321	0.43112	0.81199	0.92079	0.83067
CPNE1	6	0.11006	0.089345	0.67622	0.25405	0.20696	0.50154
SPIN3	6	0.0012609	0.0011366	0.77227	0.72688	0.66804	0.94792
TFR2	6	3.0362	0.49781	0.11923	-0.076555	-0.012289	0.27391
ARHGEF10	6	0.14257	0.13807	0.65129	1.4666	1.4575	0.12974
MPP6	6	2.5968	0.65666	0.277	0.44642	0.11288	0.69835
FAM63A	6	-0.59576	-0.6696	0.35231	0.88251	1.0232	0.7277
C9orf129	6	1.2007	0.3598	0.4861	1.3724	0.42891	0.19072
RTBDN	6	0.85319	0.52649	0.4932	0.87776	0.5485	0.73443
OR2C3	6	3.1488	0.56013	0.090842	0.86698	0.15259	0.74983
hsa-mir-6733	4	0.45311	0.20996	0.42573	2.0176	0.93066	0.029082
FAM46D	6	-0.29092	-0.44117	0.83071	-1.045	-1.5621	0.050099
CDADC1	6	3.9149	0.3296	0.0072821	0.73147	0.058045	0.94188
HLA-B	6	0.39225	0.29031	0.54358	1.6033	1.2263	0.072314
HFE	6	0.013686	0.010414	0.75918	0.75583	0.57234	0.90612
CXCL16	6	0.23467	0.16771	0.59893	1.0213	0.74353	0.54201
SPSB3	6	-0.30785	-0.50343	0.80292	-0.978	-1.5793	0.055814
FGF11	6	-0.22423	-0.24142	0.93773	-2.3702	-2.5517	0.0069595
HOXC12	6	-0.47492	-0.55398	0.53136	-1.1784	-1.3762	0.041342
RNF126	6	0.59351	0.30596	0.50883	0.34241	0.17642	0.58529
OR52I2	6	0.40055	0.2059	0.54164	0.83875	0.42549	0.78997
SGPP1	6	0.025893	0.026702	0.74582	0.41835	0.43927	0.66765
hsa-mir-203a	4	1.1628	0.24786	0.34544	2.4178	0.51399	0.0048394
RHD	6	0.80195	0.32682	0.49541	0.39168	0.16182	0.63691
SPOCK1	6	3.3835	0.39612	0.048163	0.80321	0.092131	0.83832
HOGA1	6	3.1298	0.43338	0.095958	1.5489	0.21895	0.091211
C19orf18	6	0.80006	0.35479	0.49551	1.0337	0.46302	0.52639
REXO1	6	0.25161	0.16362	0.59197	0.7771	0.5166	0.87584
LRRC31	6	-0.05077	-0.049184	0.82578	1.3898	1.4065	0.17947
ELMSAN1	6	0.56001	0.27375	0.51311	1.7893	0.96201	0.027792
POP5	6	0.55555	0.37653	0.51376	0.47783	0.32893	0.73466
PLAUR	6	0.19033	0.31318	0.62216	0.55036	0.91359	0.82094
KCNJ8	6	0.444	0.23418	0.53196	1.8796	0.98701	0.01756
C22orf43	6	0.51069	0.25023	0.52122	1.062	0.54871	0.49214
USP15	6	3.7471	0.29396	0.014334	0.90258	0.068808	0.69931
UPF2	6	3.1126	0.54919	0.099968	1.0552	0.18717	0.5009
IFI27L1	6	0.79773	0.32767	0.4956	1.3167	0.54678	0.23164
SMYD4	6	-0.4186	-0.65542	0.62211	-0.18079	-0.28143	0.22427
OR2J2	6	0.39276	0.19869	0.54344	0.68775	0.34344	0.99963
ENPP6	6	-0.064491	-0.039157	0.84178	1.8466	1.157	0.021478
VIT	6	-0.094356	-0.090628	0.87874	-0.079863	-0.076345	0.27271
CEP170B	6	-0.58317	-0.96258	0.36807	0.80641	1.3923	0.83389
JUN	6	0.094493	0.073274	0.68692	0.75915	0.60091	0.90174
FAM32A	6	2.537	0.63809	0.30147	0.38461	0.096722	0.62907
OR8A1	6	-0.16134	-0.21385	0.96871	-0.46396	-0.61074	0.13168
NXT1	6	2.6664	0.65125	0.24861	1.1495	0.28405	0.39153
NIPSNAP3A	6	-0.023853	-0.022201	0.79896	1.3172	1.293	0.23137
CCDC81	6	0.22542	0.20172	0.60354	0.2721	0.25064	0.518
ASL	6	-0.10511	-0.099815	0.89192	0.45774	0.43408	0.7113
RAC3	6	-0.35995	-0.6962	0.71572	0.65722	1.3225	0.95921
FUT3	6	3.6527	0.38339	0.020418	1.0623	0.10843	0.49168
SMPDL3B	6	3.4613	0.44214	0.038024	0.85315	0.10497	0.76974
NES	6	0.042769	0.036668	0.73005	-1.0121	-0.85485	0.052911
NAPA	6	0.23178	0.17031	0.60031	0.43889	0.32303	0.69028
RIMS3	6	0.27295	0.18025	0.58354	0.60187	0.39644	0.88501
SETD9	6	0.4238	0.3441	0.5362	0.83904	0.70685	0.78965
DFFA	6	2.5342	0.63858	0.3029	-1.9953	-0.48251	0.016085
PDPN	6	0.55999	0.66622	0.51311	0.37972	0.45617	0.62327
MYEOV2	6	0.34419	0.18862	0.55681	1.531	0.89334	0.099876
KLK8	6	-0.24538	-0.22476	0.9039	0.983	0.93074	0.59193
PDLIM3	6	-0.025147	-0.018069	0.80048	1.2355	0.93669	0.30165
PDCD4	6	0.41681	0.2584	0.53777	1.1534	0.71763	0.38678
NOX1	6	-0.18849	-0.15932	0.99332	0.50584	0.42407	0.7661
CRCP	6	4.0441	0.29523	0.0039637	1.6963	0.12197	0.045905
TMEM120A	6	1.2832	1.0294	0.48477	0.42681	0.34592	0.67705
ZMAT5	6	-0.22245	-0.30603	0.94041	0.32059	0.43972	0.56427
GAL3ST3	6	2.9195	0.45783	0.15518	1.4947	0.23621	0.1161
TMEM236	6	0.6275	0.32381	0.50486	1.3946	0.7234	0.17592
TMEM47	6	0.029763	0.032349	0.74241	0.67391	0.73903	0.98064
CCRL1	5	0.70996	0.3228	0.43707	1.5185	0.69091	0.1409
PIGG	6	-0.01047	-0.01044	0.7843	0.93871	0.94835	0.65124
ASF1A	6	0.62313	0.46733	0.50532	1.4116	1.0854	0.16514
SRRM2	6	-0.22751	-0.39294	0.93197	-0.28287	-0.49251	0.18519
SELV	6	0.49127	0.33618	0.52422	0.56233	0.3901	0.83551
hsa-mir-4685	4	3.317	0.18273	0.11204	2.0436	0.11616	0.025718
TCEAL7	6	0.91745	0.41024	0.49131	0.71171	0.32267	0.96797
ASB1	6	-0.20098	-0.2844	0.97396	0.86132	1.2484	0.75803
ZNF683	6	-0.5524	-0.97456	0.41089	0.69147	1.3145	0.99567
PABPN1L	6	2.5057	0.41999	0.31544	0.64503	0.10878	0.94266
NAV2	6	0.67122	0.37537	0.50214	0.23742	0.13342	0.48767
GRP	6	3.0251	0.45461	0.12255	1.4036	0.21264	0.17021
ZDHHC6	6	0.33746	1.5956	0.55893	0.0063363	0.027914	0.31921
MOGAT3	6	2.5162	0.56187	0.31078	1.0433	0.23785	0.51459
ATG14	6	0.43034	0.36129	0.53468	-0.32563	-0.27363	0.16998
PRR12	6	3.4856	0.31655	0.035443	1.4649	0.13368	0.13062
hsa-mir-604	4	0.92007	0.27241	0.35669	2.4595	0.75498	0.0041019
hsa-mir-8078	4	0.62679	0.30091	0.3866	0.5353	0.25764	0.87298
SLC25A6_X	6	-0.56036	-0.84882	0.40042	0.77977	1.2212	0.87123
PRRC1	6	0.10334	0.072064	0.68102	1.1705	0.8027	0.3671
BAALC	6	0.19131	0.11107	0.62161	1.3579	0.87478	0.20063
XRCC1	6	3.9948	0.26059	0.0049316	1.0894	0.06969	0.46071
PRKG2	6	-0.10759	-0.1682	0.89505	-0.078127	-0.12489	0.2734
CSF1R	6	-0.32372	-0.47442	0.7773	-0.45795	-0.66985	0.13297
NEK5	6	0.75405	0.31761	0.49703	1.165	0.50037	0.37319
MTM1	6	0.19786	0.29872	0.61764	0.1052	0.16051	0.38231
TENM1	6	-0.018361	-0.037652	0.79357	0.41207	0.8715	0.65949
MKLN1	6	0.42853	0.31277	0.53491	0.59839	0.43831	0.88072
RALGDS	6	0.087051	0.077786	0.69295	-0.0032959	-0.002956	0.31424
CAPN6	6	0.20021	0.41141	0.61612	-0.4447	-0.91599	0.13638
DDO	6	0.48057	0.38131	0.52569	-1.4183	-1.1185	0.02982
hsa-mir-6071	4	-0.16709	-0.12438	0.90644	1.1753	0.90937	0.44868
SLC16A3	6	0.085727	0.061767	0.69411	0.045276	0.031886	0.34318
ZNF75A	6	0.42763	0.26375	0.53505	1.2054	0.7442	0.33147
ALLC	6	0.14388	0.15406	0.65069	-0.22477	-0.24175	0.20643
KLF13	6	0.70853	0.78226	0.49952	0.4155	0.46052	0.66442
TNFRSF10C	6	-0.12175	-0.13053	0.91441	1.0773	1.2327	0.47537
NDST3	6	0.28112	0.17815	0.58008	1.3397	0.86684	0.21413
DDX39B	6	3.3448	0.43964	0.053971	-1.5419	-0.1666	0.026271
MEP1A	6	0.58359	0.36792	0.5103	-1.5617	-0.98444	0.025948
NAGA	6	-0.48498	-1.1306	0.51569	-2.6295	-6.13	0.0022123
hsa-mir-3150a	4	3.6255	0.30935	0.056506	2.5426	0.22692	0.0026732
PPAT	6	-7.0269e-05	-8.1876e-05	0.77361	0.95657	1.1473	0.6264
VAMP7_X	6	2.5714	0.74732	0.28741	0.87463	0.26067	0.73858
WFDC9	6	0.33694	0.15982	0.55893	1.6987	0.91635	0.045029
SYT7	6	0.22455	0.15435	0.60395	1.2547	0.88995	0.2835
DGCR6L	6	-0.093955	-0.14977	0.87805	-0.20147	-0.32708	0.21611
IQCF5	6	2.7824	0.66506	0.20104	0.40455	0.095792	0.65078
hsa-mir-3914-1	4	2.187	0.51129	0.32677	1.2441	0.2985	0.38406
APITD1	6	-0.34623	-0.58321	0.73955	0.26954	0.45937	0.51588
WDR53	6	0.2487	0.16073	0.59335	0.91727	0.59817	0.68009
EPC1	6	3.272	0.42221	0.066092	1.4074	0.1828	0.16749
PRDX5	6	2.6769	0.70085	0.24418	0.41779	0.10886	0.66719
FAM134A	6	0.044977	0.030261	0.72835	-2.1017	-1.4139	0.01332
TENM2	6	0.30419	0.25168	0.57045	1.2948	1.0835	0.24828
OR10G4	6	-0.35409	-0.60023	0.72563	0.42219	0.73881	0.67111
KNTC1	6	3.2544	0.3906	0.068904	1.1283	0.13547	0.41444
OR2A2	6	0.36191	0.27792	0.5515	1.2866	1.0195	0.2557
POPDC3	6	-0.021779	-0.017123	0.79684	0.4292	0.33114	0.67959
HAS1	6	0.19616	0.14992	0.61866	1.3922	1.0837	0.17781
C10orf71	6	0.51658	0.30803	0.52016	1.2177	0.7325	0.31871
CDC123	6	0.0057925	0.0046261	0.76743	0.26207	0.20611	0.5091
FAM25C	5	-0.43703	-0.72461	0.64484	-0.16853	-0.28328	0.28285
BBS5	6	3.0123	0.54703	0.12596	1.2227	0.22499	0.31368
C4orf19	6	0.55566	0.83734	0.51376	0.079284	0.11971	0.36544
FAM21C	4	-0.039913	-0.033234	0.75333	-2.1846	-1.8186	0.044107
hsa-mir-16-1	4	0.79586	0.36352	0.36581	1.6407	0.76272	0.12444
hsa-mir-4509-1	4	-0.080166	-0.042929	0.79877	1.9435	1.0382	0.040697
DCD	6	-0.29738	-0.41097	0.81951	0.79201	1.0989	0.85353
ELOVL1	6	0.69252	0.40932	0.50039	1.3705	0.81405	0.19238
DPH6	3	-0.061872	-0.026203	0.75831	0.13275	0.053575	0.62304
OSER1	4	3.027	0.39726	0.18394	-0.49148	-0.063139	0.23372
USP20	6	-0.054077	-0.071976	0.82956	-0.058226	-0.078389	0.28386
GALNT1	6	2.2488	0.47862	0.40526	0.034792	0.0073922	0.33604
CYP26B1	6	0.15665	0.11918	0.64156	1.5766	1.1995	0.080979
RHBDL3	6	0.366	0.32618	0.55063	0.18961	0.17054	0.44882
ARPC1A	6	2.7411	0.63143	0.2174	1.0731	0.25166	0.48016
PLEKHG5	6	-0.21617	-0.17386	0.95059	-0.55554	-0.44124	0.11098
TMEM255A	6	3.6957	0.32779	0.017514	2.0253	0.18287	0.007743
OR51E1	6	0.59532	0.25334	0.50837	0.35678	0.15071	0.59971
IL25	6	3.0424	0.59577	0.11702	-0.60835	-0.11018	0.10061
hsa-mir-376b	4	0.38287	0.24746	0.45006	1.4885	0.97145	0.20109
SLC35G6	6	0.11669	0.10909	0.67134	0.10949	0.10543	0.38595
LAIR1	6	0.50429	0.3188	0.5221	0.61843	0.39674	0.90685
hsa-mir-1262	4	0.067129	0.059789	0.6464	1.2859	1.1709	0.34664
PHB	6	0.60913	0.3105	0.50684	1.7321	0.88371	0.038438
DCPS	6	0.18074	0.11192	0.627	1.251	0.82555	0.28672
hsa-mir-6128	4	0.42126	0.68159	0.43702	-1.7215	-2.7852	0.08061
LOC100996485	6	0.36393	0.23607	0.55104	0.3561	0.23569	0.59916
PRKAB2	6	0.25917	0.3478	0.58888	0.83543	1.1444	0.79463
UCHL3	6	0.41039	0.64315	0.53957	-0.078387	-0.12349	0.27336
hsa-mir-7975	4	3.5295	0.38427	0.069687	0.77145	0.081145	0.87745
LIMS3	5	2.8912	0.49373	0.19381	-1.0141	-0.15948	0.082131
TMEM108	6	4.4131	0.20261	0.00064525	0.89126	0.037917	0.71577
RASIP1	6	-0.19573	-0.14671	0.9817	-1.1371	-0.83741	0.043462
TBX2	6	2.539	0.59039	0.3005	0.74067	0.17316	0.92893
ALX1	6	0.21542	0.12711	0.60833	1.1681	0.73296	0.36996
hsa-mir-5697	4	4.0761	0.22527	0.014472	1.6134	0.088039	0.13583
DBNDD1	6	-0.39241	-0.54984	0.66281	-0.5718	-0.77966	0.10771
NEUROD2	6	0.036133	0.02984	0.73651	0.23297	0.19283	0.48329
CXorf22	6	0.58598	0.34127	0.50998	1.5472	0.91388	0.09204
M6PR	6	2.8505	0.62999	0.1768	1.1458	0.25772	0.39512
LUC7L3	6	0.19156	0.12493	0.62142	0.4353	0.27978	0.68609
POTEE	5	-1.4462	-2.1442	0.00064525	0.65572	1.0227	0.97543
GLRX3	6	-0.044468	-0.045557	0.81901	0.61056	0.6403	0.89621
UBXN8	6	0.53632	0.46279	0.51717	-1.6088	-1.3881	0.02498
C15orf65	6	-0.60277	-0.95265	0.3435	-0.14082	-0.2251	0.24271
OR5T3	6	-0.56182	-0.83862	0.39794	0.092729	0.13935	0.37388
EFCAB5	4	0.70831	0.34568	0.37471	0.48147	0.23665	0.82173
SAMD11	6	3.5493	0.42201	0.028944	1.1041	0.13052	0.44329
STIP1	6	-0.30638	-0.32776	0.80477	0.74645	0.8222	0.92054
ADH6	6	-0.31875	-0.49799	0.78513	-2.4641	-3.8494	0.0048855
CYTH4	6	-0.09106	-0.10503	0.87385	0.036658	0.042151	0.33705
LMNB2	6	0.84304	0.38638	0.49352	2.0765	0.97117	0.0056229
ATRN	6	-0.50701	-0.73651	0.48283	0.27366	0.40282	0.51929
NAGS	6	0.6707	0.31086	0.50214	1.1619	0.53847	0.37641
PPIAL4A	6	1.1607	1.178	0.48633	0.50582	0.52987	0.76605
FAM26F	6	1.0771	0.32521	0.48758	1.6209	0.51528	0.066507
ECE1	6	0.02929	0.02114	0.74296	-1.4231	-0.99585	0.029682
KLHL7	6	0.1604	0.11359	0.6393	1.5043	1.1278	0.11112
GHSR	6	2.1375	0.66285	0.43001	-2.2643	-0.70186	0.0089413
BHLHA15	6	0.24062	0.16606	0.59607	0.45029	0.31278	0.70245
TEX10	6	3.3575	0.51733	0.051943	-1.3184	-0.19062	0.033553
HS6ST1	6	-0.41969	-0.45629	0.62027	1.1726	1.3359	0.3648
RNF135	6	0.42317	0.36042	0.53625	-0.0020552	-0.0017516	0.31507
SLCO4C1	6	0.28776	0.253	0.5775	-0.051859	-0.045422	0.28751
ATOH1	6	0.006344	0.0090234	0.76674	-0.32576	-0.46884	0.16993
ATMIN	6	0.20463	0.17298	0.61313	1.4997	1.2877	0.11306
OR10X1	6	-0.26739	-0.32005	0.86814	0.60571	0.73847	0.88939
SLC6A12	6	0.38001	0.29396	0.54694	0.51134	0.39711	0.77158
SUPT16H	6	-0.36412	-0.66107	0.70853	-0.27378	-0.4962	0.18791
C15orf62	6	0.28539	0.17579	0.57851	1.2091	0.75216	0.3276
DUS4L	6	4.0843	0.29801	0.0035489	0.21151	0.013904	0.46546
GPER1	4	-0.27422	-0.15768	0.95036	0.64987	0.38154	0.9894
C15orf56	6	3.5096	0.4278	0.032816	1.4782	0.18101	0.12384
MCIDAS	6	4.4254	0.2172	0.00059916	2.0275	0.098503	0.0076969
CACNA1A	6	-0.080203	-0.073517	0.86007	-2.2259	-2.0402	0.0097709
CLU	6	0.14809	0.09357	0.64691	1.2622	0.7953	0.27723
hsa-mir-6824	4	0.07866	0.036616	0.63723	0.89241	0.41102	0.74213
ASAP3	6	2.8688	0.45625	0.17067	0.7691	0.12237	0.88833
CACTIN	6	0.49008	0.2282	0.5244	1.2091	0.57932	0.32756
SAP30BP	6	0.21924	0.17463	0.60663	0.35802	0.29139	0.60087
TEX22	6	0.088535	0.074589	0.69175	1.3719	1.1975	0.19113
PCGF5	6	0.35103	0.19451	0.55519	1.2483	0.74352	0.28976
PDGFD	6	-0.10153	-0.13216	0.88699	1.1309	1.4953	0.41126
hsa-mir-4657	4	1.0497	0.31615	0.34959	2.0029	0.59879	0.030972
hsa-mir-3183	4	-0.20395	-0.11069	0.95336	1.7259	0.96196	0.091211
SPINT3	6	0.3432	0.31342	0.55717	-1.4343	-1.3033	0.029221
WDFY3	6	-0.08842	-0.10008	0.87012	0.97346	1.1348	0.60428
GRHPR	6	0.74531	0.35392	0.49735	1.0666	0.50918	0.48744
EPT1	6	0.27624	0.16533	0.58211	-0.07766	-0.044743	0.27368
hsa-let-7a-1	4	0.44583	0.19988	0.42812	1.9823	0.89324	0.033507
DEFB136	6	0.30819	0.19099	0.56824	1.1355	0.72028	0.40586
ETV2	6	3.6187	0.39531	0.022814	0.63284	0.065969	0.92658
PGAM2	6	0.25492	0.17665	0.59082	0.19963	0.13617	0.45707
SYDE2	6	0.35188	0.23323	0.55496	-1.7942	-1.1891	0.02074
[truncated: 18,698 more rows]

## Sheet: mle.dl.vs.day0.ctrlgene.gene_su
Gene	sgRNA	dl.calr-|beta	dl.calr-|z	dl.calr-|p-value	dl.calr+|beta	dl.calr+|z	dl.calr+|p-value
SYTL3	6	2.233	0.74201	0	1.8899	0.61554	0
SLC25A13	6	1.7046	0.91534	0	1.6866	0.90674	0
BAHD1	6	1.8145	0.64541	0	2.1283	0.77993	0
hsa-mir-4428	4	2.1761	0.59791	0	2.2097	0.60852	0
SAPCD2	6	1.7482	0.88786	0	1.811	0.92559	0
EGR2	6	1.668	1.045	0	0.89939	0.53912	0.019911
TMEM39B	6	-2.1918	-2.9531	0	-0.48127	-0.65537	0.31516
PCDHGB6	2	3.4872	0.24099	0	3.1117	0.21417	0.00036871
ZNF665	5	1.7392	0.9428	0	1.3881	0.74547	0.0017975
GBP1	6	-2.1172	-3.0349	0	-1.4695	-2.1688	0.0052081
TRMT13	3	2.726	0.522	0	2.1258	0.40074	0.0008757
ACSS1	6	-2.0106	-3.2134	0	-0.83795	-1.3635	0.084482
CITED4	6	-2.5283	-4.3007	0	-0.40135	-0.74502	0.40411
SNCG	6	-2.0103	-2.9677	0	-0.5245	-0.81496	0.27124
hsa-mir-650	4	2.6739	0.48909	0	2.3255	0.42079	0
ZBTB22	6	-1.9613	-3.2208	0	-0.75255	-1.2567	0.11836
CR1	6	-2.2134	-2.9903	0	-1.9768	-2.6801	0.00055307
TMEM106B	6	1.7171	0.62603	0	1.4336	0.51956	0.00059916
hsa-mir-3118-3	1	3.9196	0.10312	0	3.8968	0.10252	0.0020279
STRN	6	-2.0036	-3.4706	0	-0.62595	-1.0947	0.1927
TWSG1	6	1.8207	0.74858	0	2.1991	0.93398	0
hsa-mir-8059	4	2.1903	0.6828	0	1.6001	0.48805	0.0016592
TNFAIP8L2-SCNM1	1	-4.8131	-5.607	0	-4.2335	-4.9091	0.0040098
hsa-mir-6845	4	2.0346	0.84497	4.61e-05	1.6633	0.68709	0.0012444
PRB2	3	2.5935	0.2575	4.61e-05	3.4212	0.34589	0
RPL37A	6	1.5688	0.65685	4.61e-05	1.8785	0.80068	0
SSPO	6	1.5506	0.97132	4.61e-05	1.4265	0.8923	0.00064525
CRIPT	6	1.5574	0.92	4.61e-05	1.2292	0.71637	0.0018897
OPTN	6	1.6226	0.68758	4.61e-05	1.9968	0.86182	0
hsa-mir-4448	4	2.1552	1.1142	4.61e-05	0.3515	0.18011	0.42946
hsa-mir-4743	4	2.0517	0.6403	4.61e-05	2.2765	0.71404	0
APBA3	6	1.6176	0.78493	4.61e-05	1.6947	0.82843	0
hsa-mir-4504	4	2.0652	0.78956	4.61e-05	1.856	0.70887	0.00050698
DDX20	6	-1.9383	-2.8754	4.61e-05	0.0040532	0.0063669	0.91948
FAM96B	6	1.5449	0.57954	4.61e-05	1.6347	0.61813	4.61e-05
hsa-mir-3139	4	2.0454	0.81845	4.61e-05	1.8685	0.74673	0.00050698
SLC35E1	6	-1.9184	-3.428	4.61e-05	-0.91641	-1.6746	0.059916
TMEM91	6	1.4362	1.0989	9.22e-05	1.0818	0.82193	0.0060838
NAA40	6	1.4156	0.62428	9.22e-05	1.8604	0.83537	0
UMOD	6	1.4948	1.0181	9.22e-05	1.4186	0.96643	0.00064525
KIAA0513	6	1.4846	0.66824	9.22e-05	1.8632	0.85746	0
FOXF2	6	-1.8015	-3.1048	9.22e-05	-1.8572	-3.2019	0.0008757
LUC7L2	3	2.3301	0.50953	9.22e-05	2.3518	0.51596	0.00036871
SLC6A4	6	-1.7997	-3.3056	9.22e-05	-1.4393	-2.6668	0.0062681
TMEM43	6	1.4705	0.80438	9.22e-05	1.5616	0.86022	0.00013827
PWWP2A	6	1.4177	0.60885	9.22e-05	1.5816	0.69022	0.00013827
GNAQ	6	1.4761	1.0515	9.22e-05	0.93574	0.66029	0.016039
NPTXR	6	1.4043	0.93016	9.22e-05	1.4505	0.96315	0.00055307
ACBD7	6	1.4796	0.8108	9.22e-05	1.2441	0.67769	0.0016592
GPX4	6	1.4663	0.33519	9.22e-05	1.7991	0.41945	0
CATSPER2	6	1.3961	1.0429	9.22e-05	1.2544	0.93565	0.0015209
CSAG1	6	1.4814	0.60471	9.22e-05	1.8999	0.79841	0
MIA2	6	1.4084	0.92177	9.22e-05	1.1814	0.76987	0.0028114
RPL39	6	1.4652	1.1977	9.22e-05	0.82122	0.66496	0.031479
RPH3AL	6	-1.8148	-2.4799	9.22e-05	-0.20866	-0.29771	0.68742
MED14	6	-1.7959	-4.2007	9.22e-05	-1.5758	-3.6958	0.0031802
NXPH2	6	1.3924	0.36906	0.00013827	1.366	0.36318	0.00082961
TBX2	6	-1.7893	-3.3733	0.00013827	-0.58193	-1.111	0.22445
CD52	6	1.3568	0.93691	0.00013827	1.577	1.1044	0.00013827
CSTF2	6	1.3511	0.76663	0.00013827	1.8296	1.0693	0
OR10G7	6	1.3796	0.81318	0.00013827	0.55356	0.32125	0.13901
RSPH10B	6	1.3813	0.83178	0.00013827	1.4733	0.89645	0.00050698
hsa-mir-577	4	1.9576	0.78106	0.00013827	1.7724	0.7038	0.00064525
QSER1	6	1.376	0.86775	0.00013827	1.0253	0.64212	0.0092179
hsa-mir-2113	4	1.9575	0.57175	0.00013827	2.4294	0.71262	0
NAT1	6	1.354	0.78326	0.00013827	1.4492	0.84019	0.00059916
DNAJC6	6	1.3521	0.73267	0.00013827	0.96563	0.51777	0.01332
hsa-let-7a-2	4	1.9937	0.89575	0.00013827	1.5045	0.66821	0.0026271
XKRX	6	1.386	1.2499	0.00013827	0.62754	0.55967	0.096695
KCP	6	1.3608	0.84394	0.00013827	1.3148	0.8168	0.0011522
BLM	6	1.2124	1.0481	0.0004148	1.1408	0.98659	0.0035489
ASTN2	6	-1.5544	-3.223	0.00046089	0.018749	0.040633	0.89035
FECH	6	-1.6578	-2.9268	0.00036871	-0.65382	-1.1868	0.17293
CABLES2	6	-1.5663	-1.9948	0.00046089	-0.47041	-0.64603	0.32599
hsa-mir-6504	4	1.8109	1.0224	0.00032263	1.1299	0.63312	0.018666
PCNA	6	1.249	0.84825	0.0004148	0.91481	0.61744	0.01779
TNK1	6	1.3277	0.6312	0.00023045	1.1786	0.55866	0.0029036
hsa-mir-8082	4	1.6816	0.56903	0.0004148	2.1895	0.75288	0
hsa-mir-4289	4	1.6606	0.73853	0.0004148	1.9319	0.86343	0.00023045
hsa-mir-3188	4	1.6612	0.85336	0.0004148	1.5733	0.8082	0.0018436
ARHGDIG	6	1.2646	0.81502	0.00036871	1.4708	0.95515	0.00050698
ARHGEF2	6	-1.5837	-2.1612	0.00046089	-0.51128	-0.71999	0.28396
OSBPL3	6	-1.6908	-2.0547	0.00023045	-1.5409	-1.8847	0.0036411
INTS12	6	1.2279	0.84531	0.0004148	1.3084	0.90637	0.0011522
SHPRH	6	1.2182	1.0948	0.0004148	1.159	1.042	0.0032263
LYPD6B	6	1.2847	1.1002	0.00027654	1.2757	1.0945	0.0012905
VSX2	6	-1.778	-1.9592	0.00018436	-1.2436	-1.4004	0.014933
hsa-mir-219a-2	4	1.6691	0.54595	0.0004148	2.3209	0.77265	0
M1AP	6	1.1955	0.74155	0.00046089	1.3865	0.86584	0.00078352
CCNA1	6	-1.6101	-2.6485	0.0004148	-1.333	-2.2135	0.010047
ECHDC3	6	-1.6084	-1.9667	0.0004148	-0.55414	-0.77646	0.24598
ZBTB42	6	1.2293	0.91188	0.0004148	1.1487	0.85237	0.0033184
DMRT2	6	1.2779	0.75425	0.00027654	1.6501	0.99104	4.61e-05
PLSCR4	6	-1.6094	-2.3236	0.0004148	-1.1347	-1.7933	0.022906
SP2	6	1.3077	0.85736	0.00027654	1.1328	0.74052	0.0037332
hsa-mir-5094	4	1.7734	0.87939	0.00032263	1.9148	0.95034	0.00036871
C9orf72	6	1.3091	0.98947	0.00027654	1.5554	1.1855	0.00013827
PXDN	6	-1.7658	-2.456	0.00018436	-1.4997	-2.0979	0.0043785
CD207	6	-1.5224	-2.8099	0.00046089	-0.68753	-1.2946	0.15233
SH3GL3	6	1.2575	1.327	0.00036871	0.45565	0.4631	0.2163
hsa-mir-1208	4	1.65	0.66622	0.00046089	1.9664	0.79736	0.00018436
DNAJC5	6	-1.768	-2.3152	0.00018436	-1.1038	-1.6821	0.026225
hsa-mir-330	4	1.889	0.62019	0.00027654	1.3242	0.42701	0.0070517
hsa-mir-1471	4	1.9042	0.87626	0.00023045	1.339	0.60407	0.0064064
CALN1	6	-1.626	-3.3832	0.0004148	-1.1905	-2.4952	0.01839
NXN	6	-1.5759	-1.9318	0.00046089	-0.53076	-0.68857	0.26561
hsa-mir-4799	4	1.6696	0.60221	0.0004148	2.1932	0.80107	0
AP2B1	6	-1.5209	-2.9427	0.00046089	-0.84394	-1.6627	0.082177
MRPL48	6	1.3007	0.72742	0.00027654	1.2043	0.67334	0.0022584
GARS	6	-1.5685	-3.2033	0.00046089	-0.98345	-2.0439	0.045398
GLB1L3	5	1.3762	0.77338	0.00032263	1.0938	0.6098	0.01143
MAP3K19	6	-1.5218	-2.1132	0.00046089	-1.6176	-2.2422	0.0028114
SMYD1	6	-1.712	-2.3388	0.00023045	-0.83808	-1.1787	0.084436
hsa-mir-7974	4	1.8422	0.75438	0.00027654	1.9727	0.80901	0.00013827
ARHGEF26	6	1.2428	1.0937	0.0004148	0.644	0.55787	0.088307
hsa-mir-3614	4	1.9063	0.52334	0.00023045	2.5353	0.70328	0
SPCS2	6	-1.6337	-3.2009	0.0004148	-1.9319	-3.7727	0.00059916
hsa-mir-498	4	1.787	0.78717	0.00032263	1.2185	0.53256	0.012444
UFM1	6	1.2719	0.71779	0.00032263	1.3893	0.78979	0.00078352
VPS37C	6	1.229	1.3338	0.0004148	0.6871	0.73871	0.069733
CISD2	5	1.4387	0.65507	0.00027654	1.2623	0.57292	0.0042402
KRTAP9-3	6	-1.688	-3.1467	0.00027654	-0.52571	-0.99765	0.27041
hsa-mir-107	4	1.7911	0.6663	0.00032263	2.1201	0.7931	9.22e-05
hsa-mir-2115	4	1.6926	1.0526	0.0004148	1.0345	0.63368	0.029912
CDKL3	6	1.2819	0.60608	0.00027654	1.1805	0.55785	0.0028575
SEC61B	6	1.3272	1.0409	0.00023045	1.033	0.80591	0.0087109
hsa-mir-1470	4	1.7492	0.88316	0.00036871	1.5351	0.77314	0.0022123
KISS1R	6	1.2918	0.74799	0.00027654	0.6281	0.35718	0.096327
SREK1IP1	6	1.2215	1.1348	0.0004148	0.95533	0.88418	0.014196
HNRNPC	6	-1.6964	-2.6648	0.00023045	-1.0546	-1.6683	0.032723
hsa-mir-4429	4	1.6985	1.0478	0.0004148	1.3273	0.81838	0.0068673
ECD	6	1.2982	0.93471	0.00027654	0.7064	0.49981	0.062912
KLC4	6	1.1957	0.88583	0.00046089	1.1723	0.87015	0.0029958
hsa-mir-6838	4	1.6884	1.0885	0.0004148	1.3188	0.84676	0.007236
DUSP6	6	-1.6414	-2.7124	0.00036871	-0.87418	-1.5	0.071761
SORT1	6	-1.6354	-2.8744	0.00036871	-0.87434	-1.5776	0.071715
KRTAP5-1	6	1.1903	0.86394	0.00046089	1.2323	0.89975	0.0018436
PPAP2B	6	-1.5411	-2.0756	0.00046089	-0.29314	-0.42767	0.54989
LCE2B	6	-1.656	-2.8778	0.00036871	-1.7692	-3.0728	0.0014288
ZNF579	6	1.2405	0.97339	0.0004148	1.2541	0.98645	0.0015209
SEZ6L	6	1.2802	0.95454	0.00027654	0.79396	0.58582	0.036918
hsa-mir-5087	3	2.0481	0.69678	0.00046089	1.6031	0.53883	0.0074204
PDE7A	6	-1.5748	-3.4093	0.00046089	-0.82757	-1.8224	0.088123
CCDC77	6	-1.5225	-2.2763	0.00046089	-0.79926	-1.2195	0.098262
CASC10	3	2.1832	0.52722	0.00023045	2.038	0.49021	0.0011983
PLCD4	6	1.2092	1.103	0.00046089	0.61	0.54752	0.1055
LIX1L	6	1.276	1.0926	0.00032263	1.3284	1.1409	0.001014
ECH1	6	1.2573	0.88642	0.00036871	1.4345	1.0213	0.00059916
PURG	6	-1.5181	-3.1553	0.00046089	-0.94803	-1.9754	0.052542
GLI4	6	-1.5991	-3.0246	0.0004148	-0.19921	-0.39669	0.70369
NCR2	6	1.2129	1.137	0.0004148	0.44967	0.40431	0.22284
UBN2	6	-1.6835	-2.7268	0.00027654	-0.42376	-0.69959	0.37793
NUFIP1	6	1.2007	0.63534	0.00046089	1.2897	0.68663	0.0011522
MAP2K2	6	-1.7212	-1.7262	0.00023045	-0.17898	-0.19018	0.73628
hsa-mir-3147	4	1.7596	0.88966	0.00036871	1.2195	0.60751	0.012398
CSB-PGBD3	6	1.2825	0.60358	0.00027654	1.2411	0.58493	0.0017053
C1orf158	6	1.2533	0.39447	0.0004148	1.4763	0.46847	0.00050698
GPC2	6	-1.5808	-3.3651	0.00046089	-0.86292	-1.8567	0.075218
hsa-mir-301b	4	1.7812	0.81306	0.00032263	1.9092	0.87185	0.0004148
APOH	6	1.2593	0.82469	0.00036871	1.1989	0.78576	0.0023966
SLC25A28	6	-1.5542	-2.5495	0.00046089	-1.5818	-2.5969	0.0031341
APOL4	6	1.2119	0.86727	0.00046089	1.1986	0.85978	0.0023966
SERPINA11	6	-1.5616	-3.5979	0.00046089	-0.012472	-0.029477	0.95101
HIST1H1D	6	-1.6394	-2.0863	0.00036871	-2.488	-3.0838	4.61e-05
DCAKD	6	1.2053	1.2234	0.00046089	0.61532	0.61682	0.1031
ENTPD5	6	1.1954	0.93555	0.00046089	0.84241	0.65322	0.028299
SEC61A2	6	1.2193	0.93862	0.0004148	0.90361	0.68942	0.019265
hsa-mir-5692c-1	2	2.8635	0.31915	0.00046089	2.7012	0.29961	0.0013366
TDRP	5	-1.7403	-2.948	0.00036871	-1.9896	-3.3576	0.001014
KRTAP4-7	6	-1.7289	-2.5207	0.00018436	-1.0863	-1.6717	0.028391
TCL1A	6	1.2375	0.7086	0.0004148	1.2422	0.71328	0.0017053
HOXD11	6	-1.5877	-2.0897	0.00046089	-0.082611	-0.11544	0.91321
ZNF232	6	-1.7771	-2.4976	0.00018436	-0.65812	-0.94448	0.16975
HKDC1	6	-1.5181	-2.8195	0.00046089	-0.10782	-0.20382	0.8686
hsa-mir-3135b	4	1.7636	0.58003	0.00032263	2.3836	0.78735	0
hsa-mir-5093	4	1.6766	0.64472	0.0004148	2.0693	0.79731	9.22e-05
FKBP7	6	-1.7093	-3.4695	0.00023045	-1.4368	-2.9269	0.0062681
VPS37D	6	-1.5602	-1.8609	0.00046089	-0.77616	-0.95231	0.10771
RDH5	6	-1.5253	-3.3954	0.00046089	-0.96008	-2.1459	0.049638
hsa-mir-7157	4	1.8227	0.7297	0.00032263	1.8116	0.72604	0.00050698
SMAD3	6	-1.542	-3.361	0.00046089	-0.47076	-1.0406	0.32585
CYP2C19	6	-1.5906	-2.8429	0.0004148	-0.60971	-1.1084	0.2033
hsa-mir-3175	4	1.6719	0.61041	0.0004148	2.0073	0.75604	9.22e-05
WDFY2	6	1.3336	0.83297	0.00018436	1.3785	0.86444	0.00078352
CMYA5	6	1.2313	0.8505	0.0004148	1.4825	1.0399	0.00046089
COX19	6	-1.5697	-2.2841	0.00046089	-2.2073	-3.103	0.00013827
AGTR1	6	1.3233	0.68654	0.00023045	1.1496	0.59423	0.0032723
FAM105A	6	-1.624	-2.8981	0.0004148	-0.44294	-0.81572	0.35641
CLIP3	6	-1.5408	-2.7954	0.00046089	-0.72952	-1.3447	0.12937
CR1L	6	-1.7135	-1.9335	0.00023045	-0.12989	-0.15858	0.82749
hsa-mir-6072	4	1.6708	0.65864	0.0004148	1.593	0.62817	0.0016592
hsa-mir-518b	4	1.8241	0.61563	0.00027654	2.3646	0.80111	0
OXNAD1	6	-1.718	-2.6004	0.00023045	-0.77259	-1.1747	0.10882
KRTAP4-6	6	-1.7594	-2.4935	0.00018436	-0.36883	-0.54501	0.44624
hsa-mir-935	4	1.7094	0.97171	0.0004148	0.67261	0.37228	0.1449
P4HA1	6	-1.759	-3.1119	0.00018436	-0.32077	-0.62068	0.51196
TNIP3	6	-1.5771	-2.8553	0.00046089	-0.92588	-1.7143	0.057566
hsa-mir-1249	4	1.8	1.0607	0.00032263	0.46458	0.2714	0.30705
hsa-mir-3921	4	1.6099	1.0123	0.00064525	1.283	0.80408	0.0089874
NR2E1	6	-1.5093	-1.6308	0.00055307	0.26679	0.35665	0.44988
SH2D1B	6	1.1065	0.74961	0.00069134	1.3255	0.90426	0.001014
TMEM92	6	1.1351	0.47508	0.00064525	0.85231	0.35377	0.026732
OR6C4	6	1.1881	0.46276	0.00050698	1.3846	0.54451	0.00078352
AQP12B	6	1.1534	0.69786	0.00050698	1.4218	0.88077	0.00064525
USP9Y	6	1.1151	0.47345	0.00069134	1.3942	0.60599	0.00078352
CLP1	6	1.1341	0.57649	0.00064525	1.5015	0.7767	0.00036871
HLA-F	6	1.1002	1.0679	0.00069134	0.82472	0.79835	0.030926
SLC27A1	6	1.1129	0.86038	0.00069134	1.8529	1.441	0
PEX1	6	-1.4869	-2.7103	0.00064525	-0.79299	-1.4535	0.10126
NAGA	6	-1.4545	-3.1942	0.00069134	-1.3707	-3.022	0.0082039
C4orf19	6	1.1609	0.98138	0.00050698	0.93327	0.78463	0.016131
hsa-mir-16-1	4	1.6418	0.76232	0.00055307	1.8502	0.85946	0.00050698
C1orf192	6	1.152	1.1531	0.00055307	0.66247	0.65378	0.079781
MICAL2	6	1.1008	0.46705	0.00069134	1.1932	0.50859	0.0024427
ELTD1	6	1.1121	0.90212	0.00069134	1.1649	0.94776	0.003088
hsa-mir-632	4	1.6103	0.95818	0.00064525	1.6556	0.98585	0.0013827
ZBTB8A	6	1.1838	1.0577	0.00050698	1.144	1.0231	0.0035489
SRSF6	6	-1.4898	-2.7754	0.00064525	-0.84667	-1.5944	0.080887
AKTIP	6	1.131	1.3787	0.00064525	0.33039	0.39623	0.35705
KRT31	6	1.147	0.94519	0.00059916	1.1382	0.93967	0.003595
ZNF699	6	1.1171	0.95129	0.00069134	0.84151	0.71347	0.028391
NT5C1A	6	1.1369	0.71263	0.00064525	1.4	0.88363	0.00073743
PLA2G6	6	1.173	0.73889	0.00050698	1.4561	0.9328	0.00055307
PRPF38B	6	-1.5111	-1.7002	0.00055307	-0.89896	-1.1278	0.064341
hsa-mir-2682	4	1.6074	0.83021	0.00064525	1.5122	0.78091	0.0026271
RBM44	6	1.1292	0.56621	0.00064525	0.43992	0.21611	0.23197
CTCFL	6	-1.5113	-3.4079	0.00055307	-0.79771	-1.8263	0.099369
EGFL8	6	1.1645	0.86447	0.00050698	1.2956	0.96691	0.0011522
hsa-mir-8062	4	1.6263	0.97662	0.00055307	1.2197	0.72863	0.012398
NCCRP1	6	-1.4713	-2.9072	0.00064525	-0.63519	-1.2775	0.18546
GLP2R	6	1.1728	0.66577	0.00050698	1.2605	0.7205	0.0014749
RPL23A	6	1.1173	0.69203	0.00069134	1.0352	0.64127	0.0085265
FDXACB1	6	1.143	0.70003	0.00059916	1.0789	0.66121	0.006176
PTBP1	6	1.1877	0.92546	0.00050698	1.2099	0.94533	0.0021662
NAA11	6	-1.4573	-2.6388	0.00069134	-1.1457	-2.0886	0.021662
LRRC15	6	-1.4973	-3.1172	0.00055307	-0.30201	-0.65052	0.5374
MANBAL	6	1.1393	0.43781	0.00059916	1.1561	0.44693	0.0032263
hsa-mir-124-1	4	1.6099	0.82598	0.00064525	1.433	0.73371	0.0039176
GPR160	6	1.1342	1.2974	0.00064525	0.90779	1.0359	0.018758
ZBTB11	6	-1.4553	-2.9605	0.00069134	-0.65233	-1.3592	0.17362
HIST4H4	6	1.0993	0.8292	0.00069134	1.073	0.81096	0.0064986
OVOL2	6	-1.467	-2.3027	0.00064525	-1.3688	-2.1551	0.00825
HSBP1L1	6	1.1154	0.79194	0.00069134	0.4447	0.30442	0.22759
C14orf28	6	1.1239	0.8485	0.00069134	0.8103	0.60671	0.033783
C7	6	-1.4867	-2.9517	0.00064525	-1.0632	-2.1181	0.031295
FAM157A	6	-1.4747	-2.6786	0.00064525	-1.2302	-2.248	0.015578
AXL	6	-1.4846	-2.7545	0.00064525	-0.9886	-1.8464	0.044292
ZNF189	6	1.1437	0.33217	0.00059916	0.7429	0.2128	0.051113
hsa-mir-196b	4	1.6106	1.1103	0.00064525	0.85608	0.5796	0.067152
KLK13	6	1.167	0.57671	0.00050698	0.74549	0.36491	0.050007
CHRNE	6	1.109	1.644	0.00069134	0.17119	0.25131	0.60584
LCN9	6	1.1056	0.84093	0.00069134	1.2806	0.98561	0.0012444
FAM124B	6	1.1301	1.6443	0.00064525	-0.32274	-0.44698	0.50915
MRGPRX4	6	-1.4745	-2.4042	0.00064525	-0.6106	-1.013	0.20265
SCN4A	6	-1.4741	-2.0815	0.00064525	-2.2421	-3.0869	9.22e-05
ACSF2	6	1.1151	0.74359	0.00069134	1.5501	1.0452	0.00013827
KRT73	6	-1.4935	-3.6274	0.00055307	-1.0812	-2.6484	0.02876
ABCD1	6	1.1435	0.43186	0.00059916	1.4973	0.57381	0.00036871
OLFML3	6	-1.4804	-2.5749	0.00064525	0.057235	0.10596	0.81449
C1orf86	6	-1.5017	-2.7429	0.00055307	-0.76143	-1.4599	0.11384
NEDD4	6	1.1066	0.44762	0.00069134	0.85986	0.34617	0.025487
DPCR1	6	1.1426	0.87983	0.00059916	0.45643	0.34663	0.21542
ETS1	6	1.164	0.78355	0.00050698	0.50639	0.33214	0.17307
ELF1	6	1.1106	0.96891	0.00069134	1.4366	1.2669	0.00059916
RRP12	6	1.0991	0.77875	0.00069134	0.61036	0.4253	0.10536
hsa-mir-4485	4	1.6439	0.63803	0.00055307	2.0179	0.78738	9.22e-05
ZNF273	6	-1.4782	-3.209	0.00064525	-1.5119	-3.2855	0.004148
SLC16A1	6	1.1077	1.0734	0.00069134	0.99246	0.96104	0.011568
hsa-mir-4297	4	1.6485	0.74844	0.00050698	1.4325	0.64939	0.0039176
ATF1	6	1.1184	0.61041	0.00069134	0.47668	0.25582	0.19726
OR2M3	6	1.1596	1.1055	0.00050698	1.2978	1.2418	0.0011522
PSAPL1	6	1.1403	0.65346	0.00059916	1.2709	0.7321	0.0012905
NSUN5	6	-1.4545	-2.5381	0.00069134	-0.38337	-0.68836	0.42771
PNLIPRP1	6	1.151	0.92862	0.00055307	1.0312	0.83115	0.0088952
ACOX1	6	1.1293	1.0217	0.00064525	1.251	1.1357	0.0016592
PTPRN	6	1.1284	0.719	0.00064525	1.4413	0.93198	0.00059916
FCN3	6	-1.4892	-3.1327	0.00064525	-0.3061	-0.66697	0.53164
GPR98	6	1.115	1.0391	0.00069134	0.79959	0.739	0.03595
KIAA1549	6	-1.4926	-2.3612	0.00055307	-1.5254	-2.4385	0.0038254
TMEM212	6	1.1154	0.66806	0.00069134	1.3124	0.79287	0.0011522
ICOS	6	-1.5031	-2.8717	0.00055307	-1.3289	-2.5581	0.010278
TPP1	6	1.1133	1.7106	0.00069134	-0.038311	-0.057727	0.99816
ILKAP	6	-1.455	-2.6171	0.00069134	-0.98386	-1.7976	0.045306
TNRC18	6	1.1799	0.88468	0.00050698	1.5324	1.1635	0.00032263
NIPSNAP3B	6	1.1777	1.016	0.00050698	0.4187	0.35603	0.25119
RBM26	6	1.1272	0.45013	0.00064525	1.2105	0.48556	0.0021201
DOK2	6	-1.504	-1.9044	0.00055307	0.21389	0.28704	0.53169
PLEKHF1	6	-1.4898	-2.7532	0.00064525	-0.99129	-1.845	0.043647
TBX22	6	-1.5054	-1.9525	0.00055307	-1.5616	-2.038	0.0034106
UBA5	6	1.1741	0.57852	0.00050698	1.4661	0.73537	0.00050698
TRNAU1AP	6	1.0985	0.95872	0.00069134	0.99859	0.87106	0.010877
MBTD1	6	1.1455	0.83039	0.00059916	0.50934	0.36534	0.17053
NHLRC4	6	-1.499	-2.6663	0.00055307	-0.78837	-1.4489	0.10283
TMEM71	6	1.1574	1.3968	0.00050698	0.80743	0.97134	0.034659
FRY	6	1.1175	0.61975	0.00069134	1.3869	0.78513	0.00078352
HERC6	6	1.1674	0.70851	0.00050698	0.75495	0.45505	0.046735
ENHO	6	1.0961	1.1816	0.00073743	0.91866	0.98811	0.01733
KCNK18	6	-1.4459	-2.3747	0.00073743	-0.1658	-0.28401	0.76066
MTX2	6	-1.4436	-3.1826	0.00073743	-1.0941	-2.4381	0.027561
hsa-mir-6875	4	1.6005	0.69044	0.00073743	1.8763	0.81734	0.00046089
hsa-mir-1307	4	1.5714	0.61262	0.00073743	2.0957	0.82061	9.22e-05
hsa-mir-4458	4	1.5812	1.0346	0.00073743	1.5484	1.0133	0.0019818
hsa-mir-548s	4	1.5901	0.45196	0.00073743	1.1508	0.32088	0.0165
SHC1	6	1.0973	0.42322	0.00073743	0.84415	0.32378	0.028068
hsa-mir-6767	4	1.5913	0.97098	0.00073743	1.5082	0.92033	0.0026271
CASP12	6	-1.4413	-3.2995	0.00073743	0.045833	0.107	0.83606
hsa-mir-507	4	1.5833	0.96007	0.00073743	1.6851	1.0228	0.0010601
SIMC1	6	-1.4419	-2.3744	0.00073743	-0.88112	-1.4658	0.069641
SH3BP1	6	-1.4406	-2.9791	0.00073743	-0.86991	-1.8064	0.073374
OCLM	4	1.5858	0.65987	0.00073743	0.89299	0.36207	0.056782
RAD54L	6	-1.4374	-2.3215	0.00073743	-0.15941	-0.27015	0.77315
PEX19	6	1.0969	0.7891	0.00073743	1.144	0.82712	0.0035489
ZNF117	6	1.0967	0.61309	0.00073743	1.3649	0.76805	0.00082961
RRH	6	-1.4463	-2.1209	0.00073743	-1.4073	-2.0706	0.0069134
hsa-mir-425	4	1.5632	0.91536	0.00078352	1.1883	0.69171	0.014196
hsa-mir-5682	4	1.5494	1.0655	0.00078352	1.005	0.68738	0.035166
hsa-mir-3679	4	1.547	1.1136	0.00078352	0.57634	0.40963	0.20948
TRIM6	5	1.2085	0.41544	0.00078352	1.4532	0.50645	0.0011522
hsa-mir-125a	4	1.5652	1.0309	0.00078352	1.0245	0.66995	0.031525
hsa-mir-5579	4	1.5589	0.87411	0.00078352	1.109	0.61773	0.020187
PRPF40A	6	1.0917	0.45177	0.00078352	1.3473	0.5722	0.00092179
hsa-mir-1267	4	1.551	1.0837	0.00078352	0.38543	0.26699	0.38655
ECHDC1	6	1.0897	0.88449	0.00078352	0.77455	0.62292	0.041434
hsa-mir-6747	4	1.53	1.1528	0.00082961	0.83242	0.62137	0.07448
hsa-mir-4436b-2	4	1.5443	0.79695	0.00082961	1.6893	0.87653	0.001014
hsa-mir-5100	4	1.5277	1.217	0.00082961	0.53651	0.41888	0.24248
hsa-mir-1180	4	1.5322	0.4373	0.00082961	1.1694	0.3288	0.015578
TMEM132B	6	-1.4267	-3.004	0.00082961	-0.76381	-1.6231	0.11264
PDE3A	6	1.0882	0.47905	0.00082961	1.7563	0.79573	0
hsa-mir-491	4	1.5365	1.0626	0.00082961	1.1848	0.81814	0.014334
hsa-mir-6510	4	1.5381	0.76219	0.00082961	1.2395	0.6104	0.011292
C16orf62	6	-1.4162	-2.281	0.0008757	-1.0685	-1.7428	0.030742
NDRG2	6	1.0858	1.296	0.0008757	0.20964	0.24542	0.5374
OR8B3	6	1.0798	0.78386	0.0008757	1.5761	1.1657	0.00013827
RFX8	6	-1.4145	-3.0781	0.0008757	-0.82541	-1.8043	0.088906
C1QTNF2	6	-1.4169	-2.5589	0.0008757	-0.93633	-1.7575	0.055399
hsa-mir-647	4	1.516	1.0053	0.0008757	1.6744	1.1104	0.0011522
PRPH2	6	-1.4128	-2.1992	0.0008757	-0.62064	-0.98286	0.19657
hsa-mir-6744	4	1.5108	0.74713	0.0008757	1.6082	0.79838	0.0016592
RPIA	6	-1.4139	-3.2421	0.0008757	-0.58505	-1.3625	0.22127
ADAM2	6	-1.4148	-2.5719	0.0008757	-0.7759	-1.4219	0.10785
hsa-mir-6076	4	1.5055	0.94402	0.0008757	1.3981	0.87645	0.0047472
hsa-mir-4518	4	1.5127	0.89508	0.0008757	1.545	0.91617	0.0020279
hsa-mir-6505	4	1.5122	0.97457	0.0008757	1.3362	0.86033	0.0064986
FOXM1	6	1.0806	0.83553	0.0008757	1.3549	1.0528	0.00092179
ETV3	6	1.0858	0.76315	0.0008757	1.1545	0.81607	0.0032263
hsa-mir-6837	4	1.5062	1.0278	0.0008757	0.85087	0.57255	0.069088
PCBP1	6	1.0785	0.51626	0.0008757	0.70372	0.33416	0.06388
hsa-mir-4520a	4	1.4763	1.1283	0.001014	1.0915	0.82939	0.022215
hsa-mir-4701	4	1.4779	0.62141	0.001014	2.1629	0.91251	9.22e-05
hsa-mir-4265	4	1.4852	0.87755	0.001014	1.2834	0.75739	0.0089413
PLA2G4A	6	1.0705	0.36784	0.00096788	1.4856	0.51722	0.00046089
hsa-mir-133b	4	1.4817	0.61963	0.001014	1.8455	0.77902	0.00050698
DFNB59	6	1.0699	0.55102	0.00096788	1.39	0.724	0.00078352
hsa-mir-4685	4	1.4597	0.81272	0.001014	1.5195	0.84872	0.0025349
MAP1LC3A	6	-1.4119	-3.0645	0.00092179	-0.28999	-0.64221	0.55478
hsa-mir-27b	4	1.4426	0.92044	0.001014	1.486	0.94904	0.0027654
hsa-mir-6859-1	4	1.4879	0.94848	0.001014	1.6587	1.0578	0.0012444
PLEKHG3	6	1.0592	0.4698	0.001014	1.1695	0.52222	0.0030419
hsa-mir-6513	4	1.4573	0.93897	0.001014	0.87881	0.55982	0.060423
ZMYND12	6	1.0657	0.4426	0.001014	0.88395	0.36631	0.021524
KCTD17	6	1.0728	0.68838	0.00096788	0.45795	0.29008	0.21381
hsa-mir-1587	4	1.4907	1.2481	0.00096788	0.71748	0.59856	0.11946
NMT2	6	-1.4087	-3.1706	0.00096788	-0.98024	-2.2265	0.046043
ACOX3	6	1.0704	0.66568	0.00096788	1.0965	0.68556	0.0053003
COLEC11	6	1.0706	1.0341	0.00096788	0.061963	0.058195	0.80546
ELN	6	1.0707	0.92646	0.00096788	0.15821	0.13238	0.62861
ALDH3B1	6	1.0643	1.0171	0.001014	0.97906	0.93569	0.012444
ALDH2	6	-1.3958	-2.2601	0.001014	-0.31598	-0.53698	0.51869
hsa-mir-4260	4	1.4408	1.0825	0.001014	1.2652	0.94982	0.0097709
hsa-mir-548k	4	1.462	0.76456	0.001014	1.8443	0.97148	0.00050698
PARP15	6	-1.3953	-2.303	0.001014	-0.66892	-1.1187	0.16329
NKX2-4	6	1.0664	0.63334	0.001014	1.2799	0.76668	0.0012444
ONECUT1	6	1.0723	0.59509	0.00096788	1.8017	1.0273	0
hsa-mir-6870	4	1.4421	0.43229	0.001014	1.3447	0.40296	0.0060838
GIMD1	6	-1.4094	-2.6741	0.00096788	-0.87074	-1.6626	0.072959
H3F3B	6	1.0737	0.98531	0.00096788	1.3593	1.2613	0.0008757
hsa-mir-944	3	1.8126	0.68584	0.001014	1.534	0.57929	0.0094944
STAM2	6	1.0675	0.62583	0.001014	1.607	0.98185	9.22e-05
MZT2B	4	1.443	0.73269	0.001014	1.2102	0.60978	0.012859
hsa-mir-4780	4	1.4416	1.2472	0.001014	0.56156	0.47887	0.22104
PARP4	6	1.0622	0.41608	0.001014	1.3747	0.54682	0.00082961
hsa-mir-3609	4	1.4429	0.96105	0.001014	1.3772	0.91751	0.0052542
hsa-mir-8053	4	1.458	0.83608	0.001014	1.4669	0.84352	0.003088
hsa-mir-3201	4	1.4575	0.41341	0.001014	0.053187	0.01413	0.85215
hsa-mir-1207	4	1.4476	0.7361	0.001014	0.87601	0.43127	0.061068
ZNF586	6	-1.4074	-2.9118	0.00096788	-0.38041	-0.80221	0.43135
RXFP2	6	1.0586	0.53231	0.001014	1.76	0.90715	0
EMX1	6	-1.4047	-3.0188	0.00096788	-1.2501	-2.6993	0.014334
SLC35G1	6	-1.4041	-2.3315	0.001014	-1.0894	-1.816	0.028114
MBD3L1	6	-1.3976	-2.6408	0.001014	-0.5731	-1.0905	0.23114
hsa-mir-373	4	1.4334	0.7759	0.001014	1.5256	0.82838	0.0024427
hsa-mir-320c-1	4	1.4853	0.73064	0.001014	1.5645	0.77506	0.0019358
LHFPL2	6	1.0614	1.0664	0.001014	0.85005	0.85302	0.026916
OR5AP2	6	1.0704	0.81586	0.00096788	0.86015	0.65342	0.025257
hsa-mir-611	4	1.4951	0.98152	0.00096788	1.2466	0.81615	0.010923
GGCT	6	-1.3945	-2.3812	0.001014	-0.60506	-1.0748	0.20713
KLC2	6	1.0535	0.73953	0.0010601	1.1327	0.80198	0.0037332
LAIR1	6	1.0529	0.31702	0.0010601	1.151	0.34957	0.0032263
hsa-mir-548av	4	1.4268	1.0594	0.0010601	0.88621	0.65561	0.058487
NOP10	6	-1.3901	-2.6002	0.0010601	-1.6093	-3.0053	0.0029036
KIAA1468	6	-1.3867	-1.8665	0.0010601	-0.78647	-1.0796	0.10356
FAM126A	6	-1.3907	-1.8356	0.0010601	-0.38323	-0.52448	0.42775
hsa-mir-1185-1	4	1.4266	1.1345	0.0010601	1.2247	0.97339	0.012075
PLCL2	6	-1.3848	-2.3586	0.0010601	-0.74323	-1.2869	0.12269
hsa-mir-4286	4	1.4209	0.75154	0.0010601	1.7591	0.93485	0.00069134
EMC9	6	1.0548	0.83277	0.0010601	1.3392	1.0713	0.00096788
C17orf107	6	-1.3875	-2.6566	0.0010601	-0.79218	-1.5213	0.10158
R3HCC1	6	-1.3937	-2.8851	0.0010601	-0.66796	-1.3946	0.1638
hsa-mir-3150a	4	1.4187	0.83085	0.0011061	1.7644	1.0402	0.00069134
DUSP3	6	-1.3837	-2.5136	0.0011061	-1.3107	-2.3915	0.011292
hsa-mir-4301	4	1.4121	0.61463	0.0011522	2.0731	0.91343	9.22e-05
hsa-mir-3681	4	1.3849	1.0284	0.0011522	0.95431	0.70342	0.043554
RTBDN	6	1.0482	0.93841	0.0011522	0.92143	0.82368	0.017053
hsa-mir-203a	4	1.3868	0.79199	0.0011522	1.6647	0.95843	0.0012444
hsa-mir-3656	4	1.3903	1.2087	0.0011522	0.69448	0.60191	0.13251
hsa-mir-6811	4	1.4151	0.89227	0.0011522	1.5033	0.95019	0.0026271
hsa-mir-6770-1	4	1.3943	0.76924	0.0011522	1.563	0.86684	0.0019358
hsa-mir-487b	4	1.4145	0.5734	0.0011522	2.1181	0.86687	9.22e-05
hsa-mir-4494	4	1.4065	1.1645	0.0011522	1.3364	1.1065	0.0064986
hsa-mir-99a	4	1.3965	0.67408	0.0011522	1.8054	0.8726	0.00055307
hsa-mir-711	4	1.4061	0.90142	0.0011522	1.1749	0.75103	0.015071
hsa-mir-31	4	1.3952	0.71021	0.0011522	1.5269	0.77858	0.0024427
hsa-mir-4999	4	1.4099	0.49185	0.0011522	1.618	0.56699	0.0016131
hsa-mir-26a-1	4	1.4098	0.78319	0.0011522	1.2293	0.68171	0.011845
APLNR	6	1.0484	0.63247	0.0011522	1.9491	1.198	0
MYCL1	2	-3.3976	-4.2696	0.0011522	-3.4846	-4.3788	0.0014288
hsa-mir-6786	4	-1.7784	-2.6242	0.0011522	-0.96185	-1.4241	0.11195
LRRC34	6	1.0462	1.2842	0.0012444	0.8153	0.99985	0.032723
WDR83OS	6	-1.3707	-2.9016	0.0012444	-0.62487	-1.3636	0.19334
ASB11	6	1.0396	1.165	0.0012444	0.85366	0.95361	0.026409
OTX2	6	-1.3733	-2.9843	0.0012444	0.074413	0.16632	0.78306
VANGL1	6	1.0422	1.3643	0.0012444	0.57077	0.74327	0.12734
DOHH	6	1.0405	0.43784	0.0012444	1.246	0.5297	0.0016592
ENDOV	6	-1.3804	-2.181	0.0011983	-0.91307	-1.4608	0.060792
GTF3C1	6	1.0478	0.81749	0.0011983	1.3036	1.0259	0.0011522
KLF5	6	-1.3736	-2.3844	0.0012444	-0.90791	-1.5918	0.062451
RASGRP4	6	1.0456	0.45352	0.0012444	1.0077	0.43756	0.010232
LAPTM4B	6	1.0407	1.0791	0.0012444	0.63621	0.65518	0.092778
CENPI	6	1.041	0.67726	0.0012444	1.6045	1.0678	9.22e-05
PTRF	6	1.0472	0.96006	0.0011983	0.77837	0.71008	0.040513
hsa-mir-3152	4	1.3807	1.0048	0.0011983	1.3114	0.95477	0.0075586
MTMR11	6	-1.3696	-2.917	0.0012444	-1.1535	-2.4736	0.021201
TARS	6	-1.3787	-2.5635	0.0011983	-0.85609	-1.6027	0.077753
hsa-mir-452	2	2.6712	0.4982	0.0012444	1.3291	0.24735	0.064249
OVCH1	6	1.0431	0.56281	0.0012444	1.1623	0.63087	0.0031341
BET1	6	1.0381	1.3421	0.0012444	0.70337	0.90461	0.063972
NDUFB11	6	-1.3759	-2.4718	0.0011983	-0.85854	-1.5582	0.076739
NACA	6	1.0378	0.61105	0.0012444	1.2318	0.7341	0.0018436
CENPF	6	1.0375	0.80893	0.0012444	0.78068	0.60585	0.040236
BSX	6	1.0466	0.69024	0.0012444	0.38672	0.24777	0.28672
NDFIP1	6	-1.3803	-2.0185	0.0011983	-0.79013	-1.2651	0.10213
RGS9	6	-1.3799	-2.4257	0.0011983	-1.0309	-1.8425	0.036641
ETV1	6	1.0458	1.2691	0.0012444	0.74525	0.89958	0.050099
KRTAP3-3	6	-1.3725	-2.5421	0.0012444	-0.93852	-1.7515	0.054892
OR2T33	6	-1.3666	-2.7981	0.0012905	-0.13068	-0.27552	0.82615
INO80E	6	1.0357	0.68653	0.0012905	1.3238	0.89166	0.001014
GPR12	6	-1.3637	-2.9047	0.0012905	-0.0098137	-0.021094	0.94566
ZBTB46	6	1.0359	1.1436	0.0012905	1.0866	1.2016	0.0058994
BEND3	6	-1.3649	-2.3496	0.0012905	-1.0167	-1.8605	0.039268
SGOL1	6	-1.3646	-2.9953	0.0012905	-0.50604	-1.1159	0.2893
hsa-mir-6790	4	1.378	0.57969	0.0012905	1.7885	0.776	0.00059916
IFT74	6	1.0353	1.1451	0.0013366	0.48373	0.52906	0.19205
hsa-mir-6752	4	1.3746	0.47878	0.0013827	0.813	0.2779	0.081302
LOC100130880	6	-1.3603	-2.8465	0.0013827	-0.35626	-0.78843	0.46163
DEDD2	6	-1.3591	-2.3978	0.0013827	-1.3102	-2.3231	0.011338
hsa-mir-4786	4	1.3704	0.85256	0.0013827	1.2089	0.75113	0.012951
SULT1C3	6	-1.3617	-2.5132	0.0013827	-0.58325	-1.101	0.2233
hsa-mir-4711	4	1.3716	1.109	0.0013827	1.3741	1.1121	0.0053003
hsa-mir-16-2	4	1.3758	0.95039	0.0013827	1.4753	1.0212	0.0029958
hsa-let-7b	4	1.3738	0.93849	0.0013827	1.3214	0.90352	0.0071899
ATF5	6	1.0347	1.1576	0.0013827	0.72847	0.81289	0.05563
GABRA1	6	-1.3613	-2.3948	0.0013827	-1.4919	-2.6216	0.0046089
SLC22A17	6	-1.3573	-1.7334	0.0013827	-0.22594	-0.307	0.65779
hsa-mir-4677	4	1.3691	1.0758	0.0013827	1.1284	0.88309	0.018666
hsa-mir-1181	4	1.3749	0.30905	0.0013827	1.6557	0.37823	0.0013827
hsa-mir-5696	3	1.7662	0.69393	0.0013827	1.9068	0.75002	0.0020279
hsa-mir-4517	4	1.3696	1.2666	0.0013827	0.96132	0.88738	0.042264
hsa-mir-518c	4	1.3731	1.3147	0.0013827	1.1335	1.0839	0.018344
EPB41L1	6	1.0306	0.85663	0.0014288	1.3932	1.1717	0.00078352
FJX1	6	-1.3556	-2.5544	0.0014288	-0.24438	-0.47411	0.62764
hsa-mir-644a	4	1.3626	0.79614	0.0014288	1.4356	0.8412	0.0038254
AOAH	6	-1.3556	-2.9471	0.0014288	-1.1544	-2.5261	0.021155
PHF12	6	1.0312	0.44681	0.0014288	1.4049	0.61485	0.00069134
hsa-mir-1268a	4	1.3668	0.54619	0.0014288	1.2169	0.4849	0.012536
HMG20B	6	-1.3556	-1.9741	0.0014288	-0.161	-0.24141	0.77011
TADA2B	6	-1.3538	-1.2816	0.0014288	-0.42264	-0.46199	0.37922
ORC4	6	1.0329	0.83146	0.0014288	0.76693	0.61209	0.043186
hsa-mir-6740	4	1.3583	0.74254	0.0014749	1.1317	0.61559	0.018528
POLR2J2	4	-1.718	-1.8851	0.0014749	0.43713	0.56154	0.33452
ARHGAP1	6	1.027	0.85454	0.0014749	1.2496	1.048	0.0016592
LOH12CR1	6	1.0262	1.2245	0.0014749	0.8607	1.0249	0.025027
LSP1	6	-1.3498	-1.8701	0.0014749	-0.23784	-0.33984	0.63884
hsa-mir-152	4	1.3551	0.59792	0.0014749	1.6062	0.7137	0.0016592
SH3GLB1	6	1.0272	0.39256	0.0014749	1.0769	0.41295	0.0062681
HNRNPK	6	1.0283	1.2761	0.0014749	0.14383	0.17341	0.65318
CSTF1	6	1.0281	0.59936	0.0014749	1.423	0.84443	0.00064525
ZC4H2	6	-1.3501	-2.4874	0.0014749	-1.2501	-2.3139	0.014334
COLEC12	6	-1.3501	-1.8184	0.0014749	-1.248	-1.687	0.014564
hsa-mir-7515	4	1.3567	1.3374	0.0014749	-0.27766	-0.26807	0.66129
MMADHC	6	1.0252	0.85178	0.0014749	0.87249	0.72435	0.023413
ELMOD1	6	1.0188	1.1275	0.0015209	0.88681	0.98037	0.021385
C18orf21	6	1.0195	0.73714	0.0015209	1.6312	1.2097	4.61e-05
hsa-mir-181d	4	1.3454	1.0391	0.0015209	1.4273	1.1033	0.0039637
hsa-mir-320d-1	4	1.3495	1.0178	0.0015209	0.84446	0.63235	0.070655
GTSF1	6	1.022	0.45785	0.0015209	1.4666	0.66754	0.00050698
CHMP4B	6	1.0203	0.63273	0.0015209	1.2638	0.79824	0.0014749
hsa-mir-197	4	1.3491	0.75952	0.0015209	1.4667	0.83069	0.003088
TM6SF1	6	1.0231	1.3896	0.0015209	0.029964	0.039843	0.86851
hsa-mir-7154	4	1.3419	0.82942	0.001567	1.5341	0.95298	0.0022584
COX10	6	-1.3489	-2.2829	0.001567	-0.12022	-0.21129	0.84519
NPIPA5	3	-2.1239	-3.5188	0.0016131	-2.9482	-4.8295	0.0008757
B4GALT3	6	-1.3395	-3.3435	0.0016592	-0.48857	-1.2416	0.30806
hsa-mir-1973	4	1.3323	0.89065	0.0016592	1.5193	1.0161	0.0025349
PARP6	5	1.1133	0.61534	0.0016131	1.8482	1.0362	0
IL3	6	-1.3469	-1.8781	0.0016131	-1.3333	-1.8666	0.010001
GPS1	6	1.0074	0.58513	0.0016592	1.9124	1.1309	0
HSF1	6	-1.3405	-2.1755	0.0016592	0.40229	0.67801	0.26783
hsa-mir-6820	4	1.3302	0.71186	0.0016592	1.145	0.61104	0.017237
EBLN1	6	1.0087	0.99827	0.0016131	1.185	1.1809	0.0027193
hsa-mir-3918	4	1.3284	0.88662	0.0016592	1.3906	0.93077	0.0047933
CHCHD10	6	1.0024	0.82503	0.0016592	0.93621	0.77124	0.015993
CRYZ	6	-1.3461	-2.7034	0.0016131	-0.41307	-0.84417	0.39038
MAATS1	6	1.0033	0.7885	0.0016592	1.2042	0.95614	0.0022584
SPATA2L	6	1.0083	0.43267	0.0016592	1.4555	0.64627	0.00055307
BEND4	6	1.0065	1.3551	0.0016592	-0.1137	-0.14999	0.85818
LRRC16B	6	1.0058	0.41295	0.0016592	1.2351	0.51342	0.0017975
hsa-mir-4292	4	1.3316	0.6491	0.0016592	1.908	0.94428	0.0004148
XBP1	6	1.005	0.98315	0.0016592	0.59259	0.57301	0.11559
NOS3	6	1.0087	0.79914	0.0016131	1.02	0.81048	0.0095405
CTTNBP2NL	6	1.009	1.1302	0.0016131	0.89013	0.99608	0.020925
hsa-mir-5708	3	1.7352	0.63529	0.0016592	2.1371	0.78361	0.0008757
hsa-mir-7855	4	1.3338	1.1959	0.0016592	1.2424	1.1139	0.0112
HOXC6	6	-1.3463	-2.064	0.0016131	-0.88079	-1.3667	0.069687
CENPK	6	0.99883	0.45601	0.0017053	1.2551	0.57761	0.0015209
SLIT1	6	0.99908	0.72535	0.0017053	1.0732	0.78431	0.0064986
OLFM2	6	1.0009	0.56252	0.0017053	0.87654	0.49223	0.022906
SLC17A1	6	0.99966	0.98381	0.0017053	1.2971	1.2899	0.0011522
RYR2	6	0.99799	0.81052	0.0017053	0.93187	0.75727	0.016177
OR9A2	6	1.0009	0.64128	0.0017053	0.88408	0.56577	0.021524
CHST4	6	0.99677	1.2026	0.0017053	-0.1244	-0.14725	0.83744
RAG2	6	1.0008	0.81373	0.0017053	0.47624	0.37933	0.19763
PHKG1	6	0.99539	0.56437	0.0017514	1.2704	0.73131	0.0012905
PTCHD3	6	-1.3369	-3.2931	0.0017514	-0.74576	-1.8543	0.12172
LAMP1	6	-1.3294	-2.7598	0.0017975	-0.78434	-1.6419	0.10425
SRP9	6	0.9951	0.6087	0.0017975	1.6028	0.99522	0.00013827
MCTP2	6	-1.3311	-2.698	0.0017975	-0.6942	-1.4228	0.14887
hsa-mir-4308	4	1.3241	0.95019	0.0017975	0.92135	0.65845	0.050283
CMC1	6	-1.3286	-2.2724	0.0017975	-0.73775	-1.2719	0.12527
hsa-mir-8064	4	1.3224	0.76807	0.0017975	1.1954	0.69312	0.013689
MTPAP	6	-1.3314	-2.345	0.0017975	-0.89517	-1.5857	0.065355
hsa-mir-6723	4	1.3226	1.0114	0.0017975	1.2101	0.92503	0.012859
JSRP1	6	-1.3269	-2.4121	0.0017975	-1.5411	-2.7855	0.0036411
ZBP1	6	-1.3314	-1.9151	0.0017975	-0.49856	-0.74859	0.29714
hsa-mir-6088	4	1.3231	0.9689	0.0017975	0.33101	0.23314	0.45435
SSH3	6	-1.3346	-2.794	0.0017975	-0.58525	-1.2395	0.22118
ZNF787	6	-1.3362	-2.3599	0.0017975	-0.85537	-1.5297	0.078029
hsa-mir-2116	4	1.3209	0.3816	0.0018436	1.7388	0.50651	0.00082961
BEX2	6	0.9942	0.97386	0.0018897	0.45049	0.43557	0.22183
OST4	5	1.0917	0.36734	0.0018897	1.7558	0.6043	4.61e-05
RBM18	6	-1.3226	-1.9104	0.0019358	-0.13769	-0.20197	0.81269
CREG2	6	0.99311	0.72572	0.0019358	1.2212	0.90355	0.0019818
FNDC9	6	-1.3228	-3.2272	0.0019358	-0.8854	-2.1753	0.068397
hsa-mir-3192	4	1.3151	0.8746	0.0019818	1.2751	0.84828	0.0093561
FAM63A	6	-1.3224	-2.9826	0.0019818	-0.21485	-0.50865	0.67673
NSDHL	6	0.98883	0.80699	0.0019818	1.0758	0.88093	0.0064064
SMS	6	0.99074	1.1617	0.0019818	0.59008	0.68769	0.11674
hsa-mir-6762	4	1.3114	1.1322	0.0019818	0.41478	0.35428	0.35581
TLK1	6	0.99122	0.71605	0.0019818	1.1082	0.8102	0.0048855
TSPY8	1	3.4592	0.11824	0.0019818	3.7773	0.12912	0.0020279
OR51I2	6	0.99164	0.91855	0.0019818	1.0504	0.97646	0.0075126
hsa-mir-516a-2	1	3.7599	0.10594	0.0019818	3.9113	0.1102	0.0020279
GCC1	6	-1.3179	-2.2871	0.0020279	-0.48133	-0.84575	0.31502
BTC	6	-1.3151	-2.746	0.0020279	-1.1985	-2.5175	0.017883
PTH2R	6	-1.3155	-1.9191	0.0020279	-1.7586	-2.5372	0.001567
2023-09-11	6	-1.3168	-3.399	0.0020279	-0.45528	-1.1973	0.343
hsa-mir-548ac	4	1.3031	0.77242	0.0020279	1.3797	0.82233	0.0052081
C1QA	6	-1.3166	-2.564	0.0020279	-0.22115	-0.44185	0.66553
PCDHAC1	2	-3.1048	-4.3599	0.0020279	0.40291	0.57166	0.5245
TMBIM1	6	-1.3164	-1.8719	0.0020279	0.45209	0.68653	0.22003
SYNGR3	6	-1.3155	-2.3149	0.0020279	-0.81654	-1.4439	0.091579
hsa-mir-194-2	4	1.2994	1.2439	0.002074	1.2446	1.1915	0.011015
OR6A2	6	0.98542	1.0873	0.002074	0.72595	0.79679	0.056552
RTN1	6	0.98559	0.63586	0.002074	0.90096	0.58131	0.019772
hsa-mir-548ab	4	1.2968	1.0729	0.002074	0.9461	0.77913	0.044937
hsa-mir-4642	4	1.2985	0.73939	0.002074	1.7076	0.98255	0.00092179
C11orf71	6	0.98452	0.92612	0.002074	1.0569	1.0004	0.0073282
hsa-mir-548at	4	1.3012	0.72403	0.002074	1.2649	0.70443	0.0097709
hsa-mir-4418	4	1.2999	0.8289	0.002074	1.5056	0.96411	0.0026271
DNAJC15	6	0.98674	0.77741	0.002074	1.185	0.94953	0.0027193
hsa-mir-6893	4	1.3028	0.55133	0.002074	1.9789	0.85978	0.00013827
hsa-mir-760	4	1.2951	0.85151	0.002074	1.1172	0.73334	0.01945
hsa-mir-1827	4	1.2898	0.32018	0.0021201	1.9992	0.5119	0.00013827
hsa-mir-4765	4	1.2881	0.8304	0.0021201	1.134	0.72927	0.018344
hsa-mir-4284	4	1.291	0.90368	0.0021201	1.3419	0.94227	0.0062681
RIMS2	6	-1.3067	-1.7609	0.0022584	0.43188	0.69758	0.23883
PAFAH2	6	0.97805	1.349	0.0021662	0.18673	0.25126	0.57704
hsa-mir-1283-1	4	1.2838	1.397	0.0022123	0.94961	1.0319	0.044292
CREB3	6	-1.3033	-2.8239	0.0022584	-1.1995	-2.6032	0.017837
NME4	6	0.97694	0.99005	0.0022123	1.3259	1.354	0.001014
NFYA	6	-1.3031	-2.7461	0.0022584	-0.93619	-1.9959	0.055445
hsa-mir-3975	4	1.2825	0.70531	0.0022584	1.4729	0.8165	0.0029958
CHPF2	6	0.97417	0.70593	0.0022123	1.4333	1.0604	0.00059916
SLFN12	6	0.9753	0.49153	0.0022123	1.0173	0.51515	0.009817
hsa-mir-7973-1	4	1.2862	1.0095	0.0021662	1.1842	0.92929	0.014426
OR1I1	6	-1.3015	-2.3615	0.0022584	-1.3566	-2.4629	0.0085265
hsa-mir-1285-2	4	1.2865	0.50124	0.0021662	1.0811	0.41993	0.023782
RGCC	6	-1.3131	-3.1532	0.0021662	-0.07238	-0.17747	0.93382
COA6	6	-1.3073	-1.8713	0.0022123	-1.0819	-1.5512	0.028714
MEGF10	6	0.97408	0.54786	0.0022123	1.166	0.66615	0.003088
CDV3	6	0.97639	0.64258	0.0022123	1.6241	1.0814	4.61e-05
hsa-mir-561	4	1.2782	0.82812	0.0022584	1.5552	1.0111	0.0019818
TBC1D16	6	0.9788	0.49495	0.0021662	0.35546	0.1766	0.32309
FAM192A	6	-1.3078	-2.5781	0.0021662	-0.88706	-1.7931	0.068028
hsa-mir-194-1	4	1.2753	0.5781	0.0022584	1.5126	0.69163	0.0026271
CDC6	6	0.97362	1.0237	0.0022123	0.16435	0.16981	0.61737
MAPK15	6	0.97345	0.50636	0.0022123	1.4637	0.77267	0.00050698
TNFRSF8	6	0.9713	0.49594	0.0022584	0.44068	0.21945	0.23137
HIST1H3A	6	0.98086	0.60371	0.0021662	1.4094	0.88465	0.00064525
GOLGA7B	6	-1.3099	-2.8156	0.0021662	-0.94691	-2.0406	0.052864
ZFHX3	6	-1.3034	-2.5734	0.0022584	-0.65282	-1.3012	0.17343
CRHR2	6	0.97793	0.78966	0.0021662	0.99597	0.80621	0.011154
PDCD2L	6	-1.3024	-2.244	0.0022584	-0.8925	-1.5545	0.066138
hsa-mir-548am	3	1.6505	0.70533	0.0022123	1.8369	0.78896	0.0027193
AKIRIN1	6	0.97787	0.80485	0.0021662	-0.047191	-0.037502	0.98009
RPL9	6	0.97249	0.98453	0.0022584	0.46133	0.46216	0.21077
CCDC61	6	-1.3035	-1.9534	0.0022584	-1.4488	-2.1661	0.0058994
hsa-mir-6069	4	1.2799	0.80364	0.0022584	1.73	1.0878	0.0008757
RBM15	6	0.97281	0.61242	0.0022584	1.3673	0.88447	0.00082961
COL23A1	6	0.97237	0.82202	0.0022584	1.1158	0.94749	0.0046089
TRAPPC4	6	-1.3022	-2.4491	0.0022584	-1.5524	-2.9096	0.0035489
hsa-mir-3177	4	1.27	0.50755	0.0023045	1.7461	0.70165	0.00069134
hsa-mir-539	4	1.2633	0.46771	0.0023506	1.0985	0.40589	0.021432
hsa-mir-10b	4	1.2621	1.4729	0.0023506	0.19147	0.22171	0.64143
hsa-mir-376c	3	1.6334	0.83574	0.0023506	0.89041	0.44672	0.10407
hsa-mir-4314	4	1.2622	0.95932	0.0023506	-0.20595	-0.15149	0.75798
CECR6	6	0.96677	0.50374	0.0024427	0.69819	0.36185	0.065769
PSMB10	6	0.96039	1.0269	0.0024888	0.71595	0.76339	0.05964
TMEM198	6	0.95888	0.89101	0.0024888	0.5621	0.51063	0.13343
hsa-mir-324	4	1.2584	0.75912	0.0024427	1.4783	0.8997	0.0029497
hsa-mir-670	4	1.2596	1.182	0.0024427	0.62993	0.57848	0.17145
PRB3	6	0.96098	1.1552	0.0024888	0.94205	1.1355	0.015348
ELP3	6	0.96621	0.64527	0.0024427	1.2409	0.83845	0.0017514
C9orf41	6	0.95788	0.85625	0.0024888	1.3122	1.183	0.0011522
HMGN2	6	0.96166	0.94342	0.0024888	0.64287	0.62358	0.089091
OPHN1	6	-1.2878	-2.4859	0.0024427	-1.0225	-1.9808	0.038346
LGR6	6	-1.2951	-2.0628	0.0023966	0.097667	0.16156	0.73844
AREL1	6	-1.2937	-2.5336	0.0024427	-1.3705	-2.6848	0.0082039
hsa-mir-141	4	1.2534	1.0783	0.0024888	0.25861	0.21675	0.54777
ADHFE1	6	0.95632	0.79499	0.0024888	0.92366	0.77055	0.016823
OR11H12	3	1.6303	1.0524	0.0023966	1.1045	0.71136	0.048302
ZNF569	6	-1.2946	-1.8491	0.0023966	0.24655	0.36682	0.47901
MYOC	6	0.9689	0.70362	0.0023966	1.1996	0.87904	0.0023966
hsa-mir-634	4	1.2551	1.3018	0.0024888	-0.17458	-0.17824	0.80149
NDUFAF2	6	0.96538	0.66336	0.0024427	1.1754	0.81714	0.0029497
hsa-mir-548m	4	1.2564	0.87919	0.0024427	0.55882	0.37977	0.22298
TSTA3	6	0.95666	0.57011	0.0024888	1.2974	0.78426	0.0011522
KRTAP9-1	6	0.96333	0.47953	0.0024888	0.75445	0.37465	0.046919
hsa-mir-3943	4	1.2538	1.3551	0.0024888	-0.17493	-0.18593	0.80126
RSL1D1	6	0.96395	0.4601	0.0024888	0.52086	0.24514	0.16182
CYLD	6	-1.2879	-1.8703	0.0024427	0.0089606	0.013805	0.91008
hsa-mir-3927	4	1.2582	0.59088	0.0024427	1.8106	0.85686	0.00050698
TCL1B	6	0.95983	0.55526	0.0024888	0.83906	0.48495	0.028668
PHACTR1	6	0.96424	1.2036	0.0024888	0.59902	0.74023	0.11172
FLT3LG	6	-1.2933	-3.0646	0.0024427	-1.3367	-3.1711	0.0096788
RPS6KA2	6	-1.2926	-1.6794	0.0024427	-0.040955	-0.057376	0.99327
OR8D2	6	-1.2888	-2.5994	0.0024427	-0.090316	-0.18594	0.89989
C1QBP	6	0.96289	0.70928	0.0024888	1.5939	1.1983	0.00013827
hsa-mir-4293	4	1.2596	0.58476	0.0024427	1.4622	0.68522	0.0032723
CTAGE9	5	-1.409	-1.9495	0.0024888	-1.8287	-2.5106	0.0022123
HTRA2	6	-1.2879	-2.6746	0.0024427	-0.47162	-0.98984	0.32516
ATP11B	6	-1.2855	-2.8051	0.0025349	-1.5012	-3.2666	0.0043324
KIFC1	6	0.95575	1.0627	0.0025349	0.27803	0.30616	0.43176
SMC4	6	0.95544	0.6871	0.0025349	1.2958	0.93831	0.0011522
CSNK2B	6	-1.285	-1.7098	0.0025349	-1.0963	-1.5361	0.027054
C3orf35	6	0.95527	0.39825	0.0025349	1.3842	0.59343	0.00078352
MKL2	6	0.95049	0.64253	0.002581	0.66502	0.44538	0.078951
PLCXD3	6	0.94987	0.65134	0.002581	0.30791	0.20223	0.38807
WBSCR16	6	0.94944	0.72347	0.002581	1.4371	1.1106	0.00059916
OR2A12	6	0.94876	0.47806	0.002581	0.49246	0.24502	0.18403
PIGU	6	0.95375	0.7038	0.002581	0.59001	0.43297	0.11679
AP2A2	6	0.95331	0.72096	0.002581	0.97073	0.73669	0.012997
LYPD5	6	0.95127	0.38253	0.002581	1.7311	0.71568	0
DDX5	6	0.95158	1.0415	0.002581	1.0284	1.1294	0.0090335
ISLR2	6	-1.2838	-1.643	0.002581	-0.19442	-0.25481	0.71236
ALOX15B	6	-1.2824	-3.0794	0.0026271	-1.0648	-2.5647	0.031202
LCE1C	6	-1.2805	-2.2621	0.0026271	-1.6058	-2.8229	0.0029497
hsa-mir-663b	4	1.2519	0.53404	0.0026271	1.6086	0.69643	0.0016592
hsa-mir-4789	4	1.2481	0.95541	0.0027193	1.441	1.1088	0.0036871
RAB5B	6	0.94283	0.50684	0.0027193	1.5605	0.8558	0.00013827
NTM	6	0.94633	1.2114	0.0026732	0.56277	0.70588	0.13292
hsa-mir-3689f	4	1.2464	0.97015	0.0027193	1.2124	0.94438	0.012767
OR8J3	6	0.94334	0.42765	0.0027193	1.2454	0.56978	0.0016592
MEPE	6	0.94652	0.69826	0.0026732	0.99108	0.73495	0.011661
LBX1	6	0.94586	1.1694	0.0026732	0.68935	0.85088	0.068719
hsa-mir-21	4	1.2434	1.2004	0.0027193	1.2422	1.1996	0.0112
TFEC	6	0.94611	0.90493	0.0026732	0.83927	0.80241	0.028668
EXT2	6	0.94431	0.87374	0.0027193	0.72895	0.67152	0.055492
TRMT10A	6	0.94436	0.8676	0.0027193	1.0896	1.0118	0.0057612
hsa-mir-372	4	1.2467	1.5151	0.0027193	0.76751	0.93095	0.09794
ABCD4	6	0.94339	0.99357	0.0027193	0.76743	0.80654	0.043047
MAP2K1	6	0.9437	0.62485	0.0027193	1.3094	0.87874	0.0011522
SKP2	6	0.94518	1.0683	0.0026732	0.5608	0.63022	0.13412
PRR5-ARHGAP8	4	-1.5827	-2.4149	0.0027193	-1.3049	-1.9998	0.03936
hsa-mir-1227	4	1.2512	1.033	0.0026732	0.92766	0.76038	0.049362
hsa-mir-1247	4	1.2413	0.77606	0.0027193	1.0655	0.66523	0.025856
COL18A1	6	-1.2792	-2.5499	0.0027193	-1.1076	-2.2255	0.025856
SLC2A11	6	0.94351	0.48109	0.0027193	1.0206	0.52215	0.0094944
hsa-mir-548aw	4	1.2451	0.92789	0.0027193	0.66154	0.49043	0.15136
LRRFIP2	6	-1.2681	-2.2735	0.0028575	-0.08555	-0.1619	0.90773
GLYATL2	6	-1.2746	-2.255	0.0028114	-1.0693	-1.907	0.030742
KCNT1	6	-1.2742	-3.0148	0.0028114	-0.64339	-1.5446	0.17975
CETN1	6	-1.2661	-1.9955	0.0028575	-1.0161	-1.6243	0.039268
FAM134A	6	-1.2691	-2.0785	0.0028575	-0.82242	-1.3856	0.089828
PGBD2	6	0.94101	0.51388	0.0028114	1.5362	0.86045	0.00032263
NFATC4	6	-1.2626	-2.2415	0.0028575	-1.4249	-2.5274	0.0065447
TMC8	6	-1.2785	-2.3366	0.0027654	-1.2621	-2.3178	0.013689
ZNF580	6	0.94055	0.45437	0.0028575	1.4417	0.72639	0.00059916
DOCK8	6	-1.2657	-3.3137	0.0028575	-0.11883	-0.3152	0.84791
UCP3	6	-1.2733	-2.4929	0.0028114	-0.21933	-0.44727	0.66871
GOLGA1	6	-1.2701	-2.6282	0.0028575	-0.97836	-2.0402	0.046366
ZFP14	6	-1.2698	-2.1777	0.0028575	-0.29835	-0.5328	0.54307
CASP2	6	-1.2758	-2.8128	0.0028114	-1.2583	-2.7786	0.013873
ZNF641	6	-1.2655	-2.4349	0.0028575	-1.2548	-2.455	0.013965
NELFA	6	0.94059	0.51823	0.0028575	1.4171	0.79439	0.00064525
FANK1	6	-1.262	-2.7894	0.0028575	-0.70043	-1.5691	0.14573
ST8SIA4	6	0.94152	0.86275	0.0028114	1.1862	1.1003	0.0026732
LHFPL1	6	0.94017	0.71375	0.0028575	1.4757	1.1507	0.00050698
EVX2	6	0.94014	0.98674	0.0028575	0.57996	0.60407	0.1214
GNRH2	6	-1.2751	-2.2338	0.0028114	-0.27348	-0.48613	0.58229
SRGN	6	-1.27	-2.8946	0.0028575	-1.0907	-2.4999	0.027976
FCGR2A	6	-1.2704	-2.1733	0.0028575	-1.1215	-1.9336	0.024151
NHSL1	6	-1.2664	-2.6313	0.0028575	-0.44643	-0.95018	0.35263
IQSEC3	6	0.94046	0.81258	0.0028575	1.3018	1.1337	0.0011522
hsa-mir-643	4	1.241	0.75695	0.0027654	1.4941	0.91819	0.0027193
TXNDC9	6	-1.2623	-2.2594	0.0028575	-0.5852	-1.0582	0.22118
SAP25	6	-1.2538	-2.2548	0.0029497	0.26523	0.49376	0.45168
TGFB1	6	-1.256	-2.1024	0.0029497	-0.92952	-1.568	0.05669
FAM127A	6	-1.2552	-2.0196	0.0029497	-2.532	-4.0531	4.61e-05
RTP3	6	-1.2583	-2.5588	0.0029497	-0.92764	-1.9052	0.057243
RASSF8	6	0.93921	0.80288	0.0029497	1.4445	1.2531	0.00059916
AKT1S1	6	-1.2561	-2.1676	0.0029497	-0.38445	-0.67533	0.42637
KCNJ9	6	-1.2579	-1.5449	0.0029497	-0.39442	-0.49685	0.41361
GRAPL	4	-1.579	-2.5421	0.0029036	-0.85	-1.3777	0.1561
LRRIQ1	6	-1.2535	-2.4644	0.0029497	-0.96344	-1.9097	0.048855
SYT1	6	0.93888	1.2159	0.0029497	0.99844	1.2957	0.010923
VGLL2	6	-1.2552	-2.8244	0.0029497	0.21094	0.48568	0.53547
hsa-mir-6878	4	1.2329	0.85597	0.0029497	0.65978	0.45273	0.15214
LRRC71	6	-1.2546	-1.6188	0.0029497	-0.26172	-0.36293	0.60077
MIB1	6	-1.2548	-2.0892	0.0029497	-0.40682	-0.68355	0.39784
CABP1	6	-1.2573	-2.5944	0.0029497	-0.98613	-2.0548	0.044799
GPSM1	6	0.9376	1.0517	0.0029958	0.4363	0.48325	0.23519
PTK2	6	0.93682	1.0064	0.0029958	0.12171	0.12645	0.69355
hsa-mir-675	4	1.2312	0.78841	0.0029958	1.2957	0.83419	0.0083883
MTHFS	5	1.0101	1.0055	0.0029958	1.0359	1.0349	0.016408
SOX21	6	0.93596	0.35479	0.0029958	1.9244	0.76862	0
TG	6	0.93598	0.70012	0.0029958	0.48946	0.36009	0.18662
CALU	6	0.93501	1.3824	0.0030419	0.45244	0.66366	0.21952
hsa-mir-500a	4	1.2279	0.49487	0.003088	2.0514	0.84475	9.22e-05
H2AFV	6	0.93297	0.3837	0.003088	1.3035	0.54184	0.0011522
OR10A6	6	0.93133	0.70443	0.003088	1.1402	0.87389	0.003595
SORCS1	6	0.93189	0.41386	0.003088	0.87896	0.39077	0.022538
PHF16	6	0.93438	0.52625	0.003088	1.5124	0.8625	0.00036871
hsa-mir-548aa-2	4	1.2272	0.83747	0.003088	1.4624	1.0065	0.0032723
hsa-mir-4329	4	1.2253	0.92298	0.0031341	1.0481	0.78764	0.028161
ZNF662	6	0.92921	0.76769	0.0031341	0.96341	0.79826	0.013504
hsa-mir-3144	4	1.2223	1.2783	0.0031341	0.69931	0.72374	0.12993
ATG2A	6	0.92941	0.95415	0.0031341	1.3164	1.3541	0.0011522
PRKCA	6	0.93065	0.64977	0.0031341	1.1916	0.84332	0.0024888
ZBTB2	6	0.92955	0.61529	0.0031341	1.3161	0.8923	0.0011522
KRTAP4-4	6	-1.2497	-1.9914	0.0031802	-0.3252	-0.53063	0.50532
hsa-mir-5687	4	1.2189	0.41741	0.0031802	0.94342	0.32136	0.045536
hsa-mir-1-2	4	1.2205	0.66225	0.0031802	1.4889	0.81209	0.0027654
ZKSCAN8	6	0.92833	0.87961	0.0031802	0.73823	0.69663	0.05245
UNC13C	6	0.9253	1.0916	0.0031802	0.86979	1.0274	0.023736
PCDHB3	6	-1.247	-1.677	0.0031802	-0.41678	-0.58343	0.38572
SP9	6	-1.2496	-2.3818	0.0031802	-1.1388	-2.1841	0.022307
LMX1B	6	0.92568	0.7391	0.0031802	1.5318	1.2538	0.00032263
SLC1A7	6	0.92611	0.49484	0.0031802	0.91356	0.4894	0.017929
ALPK3	6	0.92317	0.69901	0.0032263	1.0734	0.81841	0.0064525
hsa-mir-4480	4	1.2143	0.97119	0.0032263	0.86955	0.69236	0.06305
PPA2	6	0.92415	0.78269	0.0032263	0.4779	0.40016	0.19634
ZNF146	6	0.92361	0.41663	0.0032263	1.4735	0.68299	0.00050698
BEND5	6	0.92436	0.34145	0.0032263	1.4049	0.52821	0.00069134
hsa-mir-3655	4	1.2162	0.7178	0.0032263	1.6301	0.97214	0.0014749
ZKSCAN4	6	0.92453	0.51301	0.0032263	1.1849	0.66379	0.0027193
hsa-mir-4435-2	3	1.579	0.72839	0.0032263	1.5645	0.72249	0.0086187
hsa-mir-648	4	1.2097	1.2371	0.0032723	1.0871	1.1115	0.022906
NUFIP2	6	-1.2429	-3.372	0.0032723	-0.44815	-1.2317	0.35143
AZGP1	6	-1.2439	-2.0744	0.0032723	-0.2972	-0.50326	0.54473
FASTKD5	6	-1.2438	-2.5568	0.0032723	-0.24948	-0.55423	0.61926
CTRL	6	0.9203	0.89244	0.0032723	1.0362	1.0112	0.0085265
YPEL3	6	0.92187	0.61351	0.0032723	0.42094	0.27827	0.24907
hsa-mir-18b	4	1.2094	0.74963	0.0032723	1.6999	1.0618	0.00096788
SPATA31A6	6	-1.2424	-2.5235	0.0032723	-0.67778	-1.3954	0.15809
CHST15	6	0.92179	0.66306	0.0032723	0.72681	0.52115	0.056183
MYO7B	6	-1.2437	-1.9889	0.0032723	-1.8284	-2.8996	0.00096788
PALMD	6	-1.2456	-2.7445	0.0032723	-0.42835	-0.95735	0.37272
MMP16	6	0.91422	0.75039	0.0034567	1.4961	1.2502	0.00036871
NRK	6	-1.2349	-2.1563	0.0034106	-0.31988	-0.57165	0.51325
hsa-mir-5702	4	1.2012	0.96236	0.0033645	1.4319	1.15	0.0039176
CD79A	6	0.91881	0.50669	0.0033645	1.2356	0.69226	0.0017975
CALCR	6	0.91203	1.4959	0.0034567	0.075965	0.12075	0.78071
VPS16	6	-1.2385	-1.9292	0.0034106	-0.28599	-0.45855	0.5622
RAPH1	6	0.91482	0.82354	0.0034567	1.1184	1.0158	0.0045628
MSL1	6	0.91601	0.6693	0.0034567	1.1137	0.82333	0.004655
COL4A3BP	6	-1.2373	-3.2581	0.0034106	-0.68893	-1.8258	0.15131
hsa-mir-1253	4	1.1964	0.83666	0.0034567	0.72349	0.50286	0.11693
KIF5C	6	0.90993	0.81836	0.0034567	0.41307	0.36428	0.25621
GLI3	6	0.91062	1.4831	0.0034567	0.064809	0.10357	0.79974
IRS2	6	0.91782	0.55758	0.0034106	1.2613	0.77904	0.0014749
TRPC5OS	6	-1.2415	-2.5671	0.0033184	-0.47264	-0.98677	0.32396
hsa-mir-581	4	1.205	1.0714	0.0033184	-0.30335	-0.26345	0.62797
hsa-mir-936	4	1.1958	0.57317	0.0034567	1.8951	0.92682	0.00046089
hsa-mir-3972	4	1.1979	0.95288	0.0034106	1.3307	1.0604	0.006729
CA5A	6	-1.2407	-2.4563	0.0033184	-1.5396	-3.0387	0.0036411
LRRC4B	6	0.91186	0.81697	0.0034567	1.3953	1.2645	0.00078352
ZNF620	6	0.91837	0.93254	0.0033645	1.0244	1.0475	0.0092179
MESP2	6	-1.237	-1.7363	0.0034106	-2.105	-2.5428	0.00013827
USHBP1	6	-1.2371	-2.6318	0.0034106	-1.1122	-2.3737	0.025119
ATAD2	6	0.91303	1.3035	0.0034567	-0.94547	-1.2952	0.053371
TESPA1	6	0.91674	0.67826	0.0034567	1.2656	0.95655	0.0014749
GPR153	6	0.91572	0.77789	0.0034567	0.72493	0.61475	0.056874
CNOT4	6	0.91296	0.39207	0.0034567	0.87964	0.37848	0.022445
SCARA3	6	0.91415	0.44825	0.0034567	1.2948	0.64573	0.0011522
BDKRB1	6	0.91895	0.36711	0.0033645	1.7749	0.74442	0
hsa-mir-4454	4	1.2057	1.0882	0.0033184	1.078	0.97276	0.024243
hsa-mir-641	4	1.1977	1.1559	0.0034106	0.71463	0.68868	0.12103
CX3CL1	6	0.9187	0.73934	0.0033645	1.588	1.3006	0.00013827
hsa-mir-657	4	1.196	0.92274	0.0034567	0.79163	0.60335	0.088491
OSR2	6	0.91794	0.39775	0.0034106	1.0433	0.45575	0.0082039
ERP27	6	0.91262	0.65968	0.0034567	0.8158	0.58951	0.032539
R3HDM4	6	-1.2371	-2.3336	0.0034106	-1.3934	-2.6266	0.0073743
TMEM170A	6	-1.2375	-1.7851	0.0034106	-1.4899	-2.0889	0.0046089
PELI3	6	0.91132	0.71769	0.0034567	1.3877	1.1028	0.00078352
hsa-mir-4724	4	1.2022	0.659	0.0033645	1.532	0.85009	0.0023045
LOC440335	5	0.99171	0.80546	0.0033184	1.1752	0.96158	0.0071438
C9orf156	6	-1.2306	-2.2725	0.0035028	-1.0789	-2.0108	0.029313
TMEM208	6	-1.2331	-2.4083	0.0035028	-0.37124	-0.75178	0.44324
LIN28B	6	-1.2308	-2.5189	0.0035028	-0.87919	-1.8151	0.070056
MANSC1	6	-1.2332	-1.4961	0.0035028	0.26767	0.34921	0.4484
hsa-mir-6073	4	1.1952	0.93599	0.0035028	1.3364	1.0495	0.0064986
FAAH2	6	-1.2308	-2.3729	0.0035028	-0.60864	-1.1843	0.20413
SLC2A3	6	-1.2332	-2.3925	0.0035028	-1.305	-2.5325	0.011522
hsa-mir-3657	4	1.1946	0.75318	0.0035489	1.1263	0.71066	0.018804
hsa-mir-3187	4	1.1946	1.2299	0.0035489	0.67263	0.68981	0.1449
C7orf66	6	0.90828	0.80689	0.0035489	0.88536	0.78784	0.021432
TMTC4	6	-1.2278	-2.7596	0.0035489	-2.1089	-4.7037	0.00013827
hsa-mir-4650-2	3	1.5514	0.8829	0.0035489	1.5571	0.88692	0.0088031
FUT8	6	0.90868	0.6786	0.0035489	0.49363	0.36498	0.18311
SUV39H1	6	-1.2298	-1.8472	0.0035489	-1.3959	-2.0851	0.0072821
OR8B4	6	-1.2288	-2.0172	0.0035489	-1.1669	-1.968	0.019957
PRPF8	6	0.90744	0.92931	0.003595	0.9723	0.9991	0.012859
KANSL1	6	0.90593	0.48195	0.003595	0.56805	0.30081	0.1297
CUX2	6	0.90677	0.4986	0.003595	0.74858	0.41045	0.048763
MAP2	6	-1.2246	-1.65	0.003595	-0.0038755	-0.0053757	0.93437
TNP2	6	0.90433	0.78	0.003595	0.61425	0.52618	0.10338
ABHD5	6	-1.2257	-2.1994	0.003595	-0.73815	-1.3385	0.12509
SNX21	6	0.90701	0.6211	0.003595	1.0114	0.69666	0.0099553
MACROD2	6	0.90541	0.98105	0.003595	0.48605	0.5224	0.1898
HLA-E	6	-1.2247	-2.1243	0.003595	-0.71895	-1.3608	0.13559
hsa-mir-6852	4	1.1886	1.2165	0.003595	1.1811	1.2094	0.014656
CHMP5	6	0.90784	1.0791	0.003595	0.71889	0.8525	0.058672
hsa-mir-6085	4	1.1846	1.2914	0.0036411	0.49178	0.53027	0.28128
OBSCN	6	-1.221	-3.3421	0.0036411	-0.93895	-2.5834	0.054662
hsa-mir-7158	4	1.1866	0.6557	0.0036411	1.6932	0.94187	0.00096788
hsa-mir-4461	4	1.1852	1.0225	0.0036411	1.2321	1.0646	0.011753
ELOVL5	6	-1.2212	-2.0154	0.0036411	-0.52025	-0.86991	0.27506
hsa-mir-6836	4	1.1865	1.4929	0.0036411	0.16205	0.20119	0.68673
NUP160	6	0.90176	0.96751	0.0036871	1.1239	1.2141	0.0042402
NOP16	6	0.9012	1.1886	0.0036871	1.2268	1.6289	0.0019358
NCR3LG1	6	0.90076	0.7197	0.0036871	1.0617	0.85499	0.0071438
AIMP2	6	0.9018	0.81587	0.0036871	1.0955	1.0031	0.0053003
GPBAR1	6	0.9016	0.80972	0.0036871	1.1143	1.0107	0.004655
RHBDD3	6	-1.2204	-2.1546	0.0036871	-0.87329	-1.5857	0.072084
FABP2	6	0.90037	1.1017	0.0036871	0.33972	0.40303	0.34415
RNF38	6	0.90005	1.2408	0.0036871	0.2588	0.35572	0.46062
SRRM2	6	-1.2191	-3.2011	0.0037332	-0.76313	-2.0224	0.11292
KCNA6	6	0.89965	0.62162	0.0037332	1.7352	1.2395	0
HHAT	6	-1.2185	-2.2441	0.0037332	-0.58614	-1.1262	0.22063
MRPL14	6	-1.2196	-2.7504	0.0037332	-1.3015	-2.9355	0.011615
SLFN11	6	0.89949	0.72551	0.0037332	0.6545	0.52622	0.083145
KRTAP9-9	6	0.89929	1.3964	0.0037332	0.12544	0.19187	0.68641
ICAM4	6	-1.2193	-2.069	0.0037332	-0.16383	-0.2889	0.76435
CFHR2	6	0.89806	1.0907	0.0037793	0.50852	0.6128	0.17131
SYNPR	6	0.89734	0.34042	0.0037793	1.3615	0.52363	0.00082961
AJUBA	6	0.89799	1.1525	0.0037793	0.4346	0.55013	0.23639
SCRN1	6	0.89425	0.91336	0.0038254	0.51049	0.5186	0.17021
LILRB2	6	0.89417	0.90063	0.0038254	0.11429	0.11387	0.70789
CAPRIN1	6	0.88851	0.3585	0.0040098	1.1036	0.45053	0.0049316
hsa-mir-4706	4	1.1683	0.74189	0.0040098	0.10402	0.065188	0.77218
hsa-mir-103b-1	1	3.2868	0.21078	0.0040098	2.4919	0.15982	0.042126
MUC22	6	-1.2122	-2.1143	0.0039176	-0.71262	-1.2751	0.13905
hsa-mir-1285-1	4	1.1771	0.98132	0.0040098	0.68871	0.57223	0.1361
hsa-mir-92a-2	4	1.1785	0.75196	0.0040098	1.6352	1.0522	0.0014749
SLC1A6	6	-1.2158	-2.4457	0.0038715	-0.75419	-1.5334	0.11767
hsa-mir-3606	4	1.1698	1.01	0.0040098	0.55046	0.46888	0.22989
ANKS1A	6	-1.2144	-2.9048	0.0039176	-0.61071	-1.4929	0.20261
CASC5	6	-1.2081	-2.0097	0.0039637	-0.10555	-0.18156	0.8727
hsa-mir-499a	4	1.1755	0.83079	0.0040098	1.4579	1.0368	0.0033645
B3GALT5	6	-1.2117	-2.3908	0.0039176	-1.0975	-2.1746	0.026962
TMEM55B	6	-1.2136	-2.4858	0.0039176	-1.1235	-2.3078	0.024013
SLCO4A1	6	0.8886	1.0059	0.0040098	-0.66892	-0.71842	0.16329
QRFP	6	-1.2071	-2.0469	0.0040098	-0.99706	-1.6974	0.04254
hsa-mir-138-2	4	1.1692	0.81879	0.0040098	1.5941	1.1228	0.0016592
hsa-mir-3692	4	1.1674	0.92596	0.0040098	1.5091	1.2021	0.0026271
hsa-mir-660	4	1.167	1.3559	0.0040098	0.9443	1.0961	0.045306
ERN1	6	0.88906	0.8845	0.0039637	1.0035	1.0051	0.010324
GRPR	6	0.88842	0.55304	0.0040098	0.29683	0.18141	0.40503
hsa-mir-3154	4	1.177	0.65879	0.0040098	1.7709	1.0052	0.00064525
SPATC1	6	-1.2074	-2.4664	0.0039637	-0.77082	-1.6229	0.10955
hsa-mir-891b	4	1.1735	0.91173	0.0040098	1.4708	1.1464	0.0029958
RASAL1	6	0.89324	0.67343	0.0038715	1.2812	0.98059	0.0012444
TCP11X2	6	-1.2121	-2.408	0.0039176	-0.65074	-1.3155	0.17491
NDUFA13	6	-1.2111	-2.7833	0.0039176	-0.69415	-1.6178	0.14891
OTC	6	-1.2091	-1.9226	0.0039176	-0.96328	-1.549	0.048855
hsa-mir-4516	4	1.1748	0.26318	0.0040098	2.6641	0.6681	0
DTX4	6	0.89146	0.48795	0.0038715	1.1389	0.62842	0.003595
OR2M4	6	0.88846	0.94759	0.0040098	0.96455	1.0345	0.013412
KDM6B	6	-1.2093	-2.0836	0.0039176	-0.65611	-1.1501	0.17104
hsa-mir-6846	4	1.1761	0.74259	0.0040098	1.3354	0.85154	0.0065447
CALHM2	6	-1.2149	-1.9689	0.0039176	-0.98544	-1.6128	0.044891
KRTAP4-8	6	0.88909	0.57219	0.0039637	1.0782	0.70463	0.006176
HIST1H4K	1	-4.5996	-5.7436	0.0039637	-1.6405	-2.03	0.30797
PHYKPL	1	-4.267	-4.2201	0.0039637	-1.7561	-1.7215	0.26202
LIMS1	6	0.88532	1.0281	0.0040559	0.88053	1.0253	0.022399
MAU2	6	-1.2058	-2.2998	0.0040559	-0.90005	-1.735	0.064018
PNMAL2	6	0.88624	0.77517	0.0040559	0.65955	0.5745	0.080933
TSPYL5	6	-1.2058	-2.2433	0.0040559	-0.92886	-1.7421	0.056966
SEC24C	6	0.88622	0.85404	0.0040559	0.77936	0.75082	0.040374
POLB	6	0.88535	0.91189	0.0040559	0.49507	0.50753	0.18159
ZNF763	5	-1.3327	-3.1655	0.0040559	-1.0176	-2.4239	0.061621
SMARCA5	6	0.88327	1.2263	0.0041019	0.48752	0.66763	0.18851
TMEM134	6	0.8837	1.0316	0.0041019	-0.36093	-0.40032	0.45596
AURKA	6	0.88207	0.56808	0.004148	0.53673	0.34065	0.15053
ARHGEF7	6	0.88214	1.6425	0.004148	-0.46404	-0.84847	0.33359
FAM127C	6	-1.2032	-2.409	0.004148	-0.76059	-1.534	0.11416
CD1B	6	0.88237	0.96318	0.004148	1.1042	1.2106	0.0048855
CGB2	2	-2.7503	-3.8301	0.004148	-3.5934	-4.996	0.0010601
SARS	6	0.88222	0.47184	0.004148	1.9031	1.0491	0
ZNF418	6	-1.2033	-2.8537	0.004148	-0.7725	-1.8451	0.10891
CD5L	6	-1.2033	-1.3137	0.004148	-0.23107	-0.26319	0.64926
C10orf71	6	0.88062	0.58424	0.0042402	1.3434	0.91405	0.00092179
RFESD	6	0.87592	1.4781	0.0042402	0.092767	0.15488	0.74821
hsa-mir-146b	4	1.1608	0.8337	0.0042402	1.2976	0.93557	0.0082961
MYH10	6	-1.199	-2.6799	0.0042402	-0.69057	-1.5625	0.15016
FAM76A	6	0.88164	0.76101	0.0041941	1.3351	1.1747	0.00096788
THYN1	6	0.87823	0.64397	0.0042402	1.3899	1.0324	0.00078352
MFGE8	6	0.87792	0.9876	0.0042402	1.1359	1.2862	0.0036411
ZNF8	6	0.87928	0.72284	0.0042402	0.9456	0.78194	0.014887
hsa-mir-6775	4	1.1623	0.89116	0.0042402	0.84065	0.64284	0.071945
LHCGR	6	0.87585	0.86848	0.0042402	1.071	1.0719	0.006683
AP1M1	6	0.87704	0.86595	0.0042402	1.1575	1.1548	0.0032263
EPHA5	6	0.88041	0.71712	0.0042402	1.1333	0.93129	0.0037332
hsa-mir-4529	4	1.1614	0.96895	0.0042402	1.0317	0.86005	0.030373
FSCN2	6	0.88072	0.57645	0.0042402	0.72977	0.47616	0.054985
hsa-mir-558	4	1.1607	1.1575	0.0042402	0.47236	0.46668	0.29958
AFG3L2	6	-1.1993	-2.7516	0.0042402	-0.31622	-0.74488	0.5185
HN1	6	-1.1979	-2.5865	0.0042402	0.06583	0.14595	0.79684
NAA16	6	0.87489	1.0564	0.0042863	0.51026	0.61076	0.17021
hsa-mir-429	4	1.1596	0.63684	0.0042863	1.7042	0.95614	0.00096788
hsa-mir-502	4	1.1598	1.1658	0.0042863	0.73231	0.7331	0.11292
hsa-mir-384	4	1.1548	0.83459	0.0043324	1.4028	1.016	0.0046089
VSNL1	6	0.8731	1.2572	0.0043324	0.59296	0.85024	0.11545
SLX4IP	6	0.87333	0.90869	0.0043324	0.0064556	0.0064689	0.91473
GPR25	6	0.87431	0.50903	0.0043324	1.0682	0.62706	0.0067751
hsa-mir-6783	4	1.1566	0.62802	0.0043324	1.638	0.89631	0.0014749
hsa-mir-8066	4	1.1546	0.87839	0.0043324	1.4383	1.0973	0.0037793
KRT7	6	0.87425	0.64422	0.0043324	0.89731	0.66642	0.020141
NCKIPSD	6	-1.1973	-1.6647	0.0043785	-0.11971	-0.17136	0.8462
ABI3	6	0.87143	0.68157	0.0043785	0.87844	0.6895	0.022584
KDM2B	6	0.87142	0.52088	0.0043785	1.0248	0.61997	0.0092179
hsa-mir-216a	4	1.1542	1.3413	0.0043785	0.75513	0.87735	0.10255
SDK1	6	0.8722	0.69652	0.0043785	0.99869	0.80214	0.010877
ZP1	6	-1.1936	-2.0912	0.0044707	-0.72334	-1.2925	0.13343
TMEM125	6	0.8648	0.5622	0.0045628	1.2355	0.81926	0.0017975
hsa-mir-6861	4	1.1467	0.78008	0.0045628	1.0925	0.74364	0.022123
PQBP1	6	0.86556	0.70615	0.0045628	0.71122	0.57914	0.061161
hsa-mir-433	4	1.1511	0.80771	0.0044707	0.86034	0.59888	0.065631
TTC5	6	0.86773	0.89794	0.0045628	0.41785	0.42865	0.25188
REV3L	6	0.86608	0.6817	0.0045628	0.92128	0.72794	0.017053
FREM1	6	0.86573	0.88908	0.0045628	1.2974	1.344	0.0011522
KRTAP9-7	6	-1.1896	-2.6525	0.0044707	-0.33585	-0.7692	0.49131
ITGA11	6	0.87013	0.49314	0.0044246	1.2441	0.7185	0.0016592
CWC27	6	0.86533	0.9503	0.0045628	0.87624	0.9637	0.022999
AAMDC	6	-1.1888	-2.993	0.0045168	-1.1882	-2.9967	0.01862
HSPB6	6	-1.1919	-1.8392	0.0044707	-0.69776	-1.0921	0.14707
hsa-mir-4686	4	1.1493	0.73011	0.0045168	1.5018	0.96411	0.0026271
ARHGAP17	6	0.86882	0.94132	0.0045168	0.67391	0.72781	0.07531
ASCL5	6	-1.195	-2.5682	0.0044246	-0.71161	-1.5641	0.13951
CD2BP2	6	-1.1964	-2.339	0.0044246	-0.93606	-1.8526	0.055445
MC4R	6	-1.1962	-2.2521	0.0044246	-0.67273	-1.2824	0.16044
ZNF362	6	0.86808	0.49893	0.0045168	1.352	0.79881	0.00092179
2023-12-01	6	-1.1895	-3.3497	0.0044707	-0.68684	-1.9495	0.1526
LOXL4	6	-1.1874	-2.0226	0.0045168	-0.10186	-0.17577	0.87925
SPATA19	6	0.86754	0.94122	0.0045628	1.0493	1.1485	0.0076047
TNS3	6	-1.1952	-2.1671	0.0044246	0.17284	0.32106	0.60257
LDLR	6	0.8695	0.65054	0.0044246	1.3814	1.0662	0.00078352
TCTN3	6	-1.1884	-2.275	0.0045168	-1.3273	-2.5388	0.010324
CCDC17	6	-1.1859	-2.2314	0.0045628	-0.66413	-1.2601	0.16629
CYTH1	6	-1.1867	-1.9861	0.0045628	-1.4294	-2.3893	0.0064064
KRTCAP2	6	0.8688	0.25501	0.0045168	1.1338	0.34047	0.0037332
hsa-mir-4273	4	1.1466	0.8292	0.0045628	1.4736	1.0776	0.0029958
NFKBIZ	6	0.86564	1.2201	0.0045628	-0.42895	-0.58333	0.3724
hsa-mir-6848	4	1.1466	0.99879	0.0045628	0.57408	0.49103	0.2116
SNRPB	6	-1.1855	-2.566	0.0045628	-0.54731	-1.2126	0.25156
CEND1	6	-1.1938	-2.5295	0.0044707	-1.1805	-2.5043	0.018943
hsa-mir-4737	4	1.1512	0.8472	0.0044246	1.3822	1.0182	0.0051159
CPLX1	6	-1.1858	-2.3245	0.0045628	-1.3417	-2.6278	0.0094944
DNAJB8	6	-1.1923	-1.9174	0.0044707	-0.34452	-0.55916	0.47855
TRADD	6	0.87034	0.24341	0.0044246	1.9064	0.56233	0
hsa-mir-3915	4	1.1491	1.1823	0.0045168	-0.22327	-0.22687	0.73536
PKNOX2	6	-1.1949	-2.5377	0.0044246	-0.39439	-0.85527	0.41361
BAG3	6	-1.1867	-1.3023	0.0045628	-0.36727	-0.42288	0.44799
GPR158	6	-1.185	-1.8235	0.0046089	-0.53536	-0.86224	0.2617
hsa-mir-3916	4	1.146	0.96589	0.0046089	0.83327	0.69429	0.074204
SMARCC2	6	0.86439	1.0758	0.0046089	1.0715	1.3415	0.0066369
hsa-mir-5692c-2	4	1.1461	0.76134	0.0046089	1.5216	1.0229	0.0025349
CSH2	3	1.4737	0.63747	0.004655	1.5217	0.66017	0.0096788
NARFL	6	0.86222	0.66373	0.004655	1.3624	1.0705	0.00082961
WDR45	6	0.86236	0.80236	0.004655	1.0083	0.94481	0.010094
C9orf163	6	0.86273	1.1399	0.004655	0.67106	0.88382	0.0766
VPS37A	6	-1.1848	-2.4104	0.004655	-1.2661	-2.576	0.013504
POLR2L	6	0.86307	1.331	0.004655	0.61284	0.94436	0.10416
CCDC114	6	-1.1837	-1.5875	0.0047011	-0.39228	-0.55195	0.41642
OR6C68	6	-1.1832	-1.7373	0.0047011	-0.20861	-0.32247	0.68765
TRAF3IP3	6	-1.1832	-2.7989	0.0047011	-0.52169	-1.2507	0.27395
FAM98C	6	-1.1839	-2.3236	0.0047011	-0.89874	-1.7702	0.064387
TRMT44	6	-1.1816	-2.2602	0.0047472	-0.95189	-1.848	0.051666
PARVA	6	-1.1802	-2.6459	0.0047933	-0.71487	-1.6309	0.13776
hsa-mir-2467	4	1.1425	0.79558	0.0047933	1.2457	0.87005	0.010969
CARD16	6	0.85936	0.38206	0.0047933	0.6851	0.30296	0.070609
SFSWAP	6	0.86137	0.90217	0.0047933	0.89791	0.94326	0.020095
HIPK4	6	0.86096	1.141	0.0047933	0.81653	1.0834	0.032355
hsa-mir-633	4	1.1439	1.2816	0.0047933	0.16817	0.18649	0.67784
hsa-mir-6778	4	1.1449	0.31378	0.0047933	2.0441	0.5784	9.22e-05
CCBP2	4	-1.4924	-2.7636	0.0047933	-0.75075	-1.3957	0.20948
ADH1B	6	0.85731	0.75036	0.0048394	1.6321	1.4493	4.61e-05
LRAT	6	0.85749	0.47825	0.0048394	0.38687	0.21406	0.28654
FANCC	6	0.85704	0.69669	0.0048394	1.1424	0.93491	0.0035489
RPS7	6	0.85889	0.84927	0.0048394	0.51412	0.5043	0.16689
ARL14	6	0.85801	0.84325	0.0048394	1.1151	1.1124	0.004655
SPRR1B	6	-1.1786	-1.6469	0.0048855	-0.83737	-1.1857	0.08462
SCAMP3	6	-1.1777	-1.328	0.0048855	0.13241	0.15728	0.67392
ARX	6	0.85591	0.66954	0.0048855	1.1025	0.8738	0.0049316
CHST1	6	0.8563	1.2798	0.0048855	0.55542	0.82407	0.13767
SLC7A6	6	0.85662	0.51952	0.0048855	0.72866	0.44136	0.055584
OR1G1	6	-1.1788	-2.9447	0.0048855	-0.93995	-2.3543	0.054616
PRH1	6	0.85446	0.40367	0.0049316	0.96399	0.45724	0.013504
MTMR10	6	0.85385	0.92015	0.0049316	1.2908	1.41	0.0011522
EFNA5	6	0.85459	0.35577	0.0049316	1.7157	0.7352	0
KRT82	6	-1.1765	-1.6513	0.0049776	-0.59486	-0.87078	0.21445
DMRTC1B	2	2.0466	0.59249	0.0049776	1.8684	0.54082	0.014242
TYMS	6	0.85257	1.1786	0.0049776	0.7389	1.0208	0.052127
hsa-mir-619	4	1.1369	1.1019	0.0051159	1.279	1.2437	0.0092179
DKK2	6	0.84944	0.4592	0.0050698	0.94607	0.51516	0.014887
GAS7	6	0.84571	0.78885	0.0051159	0.9705	0.90926	0.012997
GTF3C5	6	0.84522	0.93097	0.0051159	0.57018	0.62627	0.1279
MOSPD2	6	0.84983	1.3797	0.0050698	0.42831	0.69156	0.24225
NFKBID	6	0.84968	0.66884	0.0050698	1.2599	1.0064	0.0014749
SASS6	6	0.84968	0.48115	0.0050698	1.0078	0.57432	0.010232
PP2D1	6	0.84584	0.87276	0.0051159	0.53701	0.54925	0.15044
OPRK1	6	0.85061	0.76999	0.0050698	1.0204	0.93004	0.0094944
H3F3C	6	0.84788	0.96889	0.0051159	0.28516	0.32075	0.42093
AREG	6	0.84941	0.85303	0.0050698	0.96892	0.97668	0.013228
SENP5	6	0.84503	0.67762	0.0051159	1.0348	0.83541	0.0085265
RPAP2	6	0.84692	1.2984	0.0051159	0.11677	0.17703	0.70337
TMEM229B	6	0.84763	0.70222	0.0051159	1.1348	0.9461	0.0036871
ACTN1	6	0.85227	0.92164	0.0050237	0.64721	0.69752	0.086648
PBRM1	6	-1.173	-1.4424	0.0050698	-0.44996	-0.56835	0.34857
CMSS1	6	0.84546	0.79118	0.0051159	0.90365	0.84905	0.019265
RNF144B	6	0.84681	0.90793	0.0051159	0.78772	0.8455	0.038531
CNTNAP4	6	0.85064	1.1718	0.0050698	0.7095	0.97644	0.061852
hsa-mir-6867	4	1.1401	0.89594	0.0051159	1.113	0.8759	0.019772
OR2A14	6	0.85095	0.92981	0.0050698	0.45492	0.49025	0.21662
ZSCAN1	6	-1.1746	-2.1072	0.0050237	-0.31994	-0.58353	0.5132
MEX3A	6	-1.1728	-2.7385	0.0051159	-1.2384	-2.8921	0.015163
NAAA	6	-1.1752	-2.1305	0.0050237	-0.86699	-1.5899	0.074434
hsa-mir-4651	4	1.1397	0.83572	0.0051159	-0.067513	-0.046945	0.96239
MSH3	6	0.84791	0.54782	0.0051159	1.5119	1.0044	0.00036871
USP17L2	6	-1.1715	-2.3284	0.0052081	-0.27511	-0.55996	0.5798
hsa-mir-6802	4	1.1352	0.56812	0.0052081	1.5078	0.76356	0.0026271
MBP	6	-1.1709	-1.8934	0.0052081	-1.8574	-2.9062	0.0008757
LRRC42	6	0.84329	1.084	0.0052542	0.47813	0.6113	0.19625
hsa-mir-6856	4	1.1335	0.98504	0.0052542	1.3124	1.145	0.0074665
RNF146	6	0.84305	0.91769	0.0052542	0.22471	0.24182	0.51454
CASZ1	6	-1.1663	-2.0112	0.0053464	-0.56706	-1.0016	0.23538
MUM1L1	6	-1.1689	-2.3455	0.0053003	-0.56181	-1.1652	0.23957
TBX18	6	-1.1679	-2.4258	0.0053464	-0.25133	-0.53531	0.61626
ALKBH2	6	0.83979	0.67744	0.0053925	0.8403	0.67994	0.028575
TYSND1	6	-1.1654	-2.2494	0.0053925	-0.37005	-0.72185	0.44462
SLC24A2	6	0.83825	0.77397	0.0053925	0.85337	0.79046	0.026594
ZFP2	6	0.83895	0.70008	0.0053925	1.139	0.96425	0.003595
hsa-mir-7848	4	1.1311	1.2327	0.0053925	0.58984	0.63988	0.19971
HADH	6	0.83962	0.59853	0.0053925	1.1714	0.84251	0.0029958
ZXDA	6	-1.1675	-1.8248	0.0053464	-0.83488	-1.3211	0.085542
FKBP6	6	0.84225	0.67352	0.0053925	0.69465	0.5542	0.06706
STOX1	6	0.8391	0.88903	0.0053925	0.87366	0.92852	0.023367
SPAG17	6	0.84232	1.2595	0.0053925	0.53628	0.80028	0.15071
TMEM203	6	0.83901	0.65881	0.0053925	1.3101	1.0438	0.0011522
FGF20	6	-1.1691	-2.582	0.0053003	-0.5517	-1.2397	0.24796
SNRNP200	6	-1.1683	-1.9448	0.0053003	-0.55705	-0.9541	0.24303
ABCF1	6	-1.1676	-1.5782	0.0053464	-0.2134	-0.30085	0.67871
GABARAPL2	6	0.84116	0.9495	0.0053925	0.50494	0.56373	0.17454
RASD1	6	0.84058	1.1482	0.0053925	0.27668	0.37163	0.43402
KIAA1644	6	0.83879	1.2572	0.0053925	0.69564	1.0421	0.066599
GBP4	6	0.84162	0.46091	0.0053925	1.2014	0.67005	0.0023506
ERH	6	0.84005	0.53673	0.0053925	1.332	0.87783	0.00096788
ANKRD34A	6	-1.1653	-2.7602	0.0053925	-0.64197	-1.5363	0.18053
HIGD1A	6	-1.1682	-1.8909	0.0053464	-0.78001	-1.2841	0.10605
LHX6	6	-1.1681	-2.8549	0.0053464	-0.77592	-1.9098	0.10785
GRIA1	6	-1.1665	-2.1949	0.0053464	-1.6205	-3.0306	0.0028114
MAGED1	6	-1.1687	-2.1512	0.0053003	-0.95397	-1.7645	0.051436
CSH1	6	-1.1647	-2.8619	0.0054385	-0.79855	-1.9698	0.098816
hsa-mir-1537	3	1.4222	0.32447	0.0054385	0.87838	0.19914	0.10813
hsa-mir-4492	4	1.128	1.0977	0.0054846	0.74078	0.71644	0.10891
KRT75	6	-1.1636	-1.5519	0.0054846	-0.44279	-0.61492	0.35664
OSBPL9	4	1.1276	0.48191	0.0054846	1.5032	0.66483	0.0026271
MED27	6	-1.1636	-2.5883	0.0054846	-0.65521	-1.4653	0.1721
ZIC3	6	-1.1628	-2.1407	0.0055307	-0.56728	-1.0666	0.23533
hsa-mir-8061	4	1.1268	1.1958	0.0055307	0.66278	0.70124	0.15057
hsa-mir-1299	4	1.1261	1.0866	0.0055307	0.61102	0.58213	0.18274
hsa-mir-6753	4	1.1258	0.57228	0.0055307	1.8918	0.97512	0.00046089
SLC6A15	6	0.83563	1.0693	0.0055768	0.74941	0.959	0.04844
RAI2	6	-1.1623	-2.2238	0.0055768	-1.2681	-2.4252	0.013504
SPAG16	6	0.83573	0.51469	0.0055768	0.54404	0.33384	0.14495
hsa-mir-3199-1	4	1.1211	1.4624	0.0056229	0.23027	0.29808	0.5869
hsa-mir-4720	4	1.1217	1.1097	0.0056229	0.56358	0.55557	0.21929
hsa-mir-663a	4	1.122	0.89295	0.0056229	1.2349	0.98746	0.011707
hsa-mir-8074	4	1.1213	0.77607	0.0056229	1.5872	1.109	0.0017053
hsa-mir-7108	4	1.1208	0.60238	0.0056229	1.2879	0.70045	0.0086187
CASC1	6	0.83387	0.41172	0.005669	0.76334	0.37708	0.0442
TAX1BP1	6	0.83362	0.55575	0.005669	0.66994	0.44466	0.076923
SKI	6	-1.1605	-2.6089	0.0057151	-1.2657	-2.8448	0.01355
PHC2	6	0.83294	0.68045	0.0057151	0.81818	0.67038	0.032078
FRA10AC1	5	-1.2782	-1.8301	0.0057151	-1.9342	-2.7404	0.0013366
PITX1	6	0.83172	0.71715	0.0057612	1.0344	0.89901	0.0085726
C22orf29	6	-1.1598	-2.1533	0.0057612	-0.90875	-1.7115	0.062082
IFT122	6	0.83223	0.49606	0.0057612	1.3584	0.82136	0.0008757
RASIP1	6	-1.1596	-1.9251	0.0058073	-1.1202	-1.8963	0.024473
hsa-mir-654	4	1.1171	1.4572	0.0058073	0.27217	0.35254	0.52943
hsa-mir-5683	4	1.1169	0.97425	0.0058073	1.0647	0.92886	0.025948
hsa-mir-4658	4	1.1165	0.8021	0.0058073	1.6348	1.1765	0.0014749
RYR3	6	-1.1593	-2.5636	0.0058073	-1.4171	-3.1176	0.0065447
EPAS1	6	-1.1583	-2.558	0.0058073	-0.48319	-1.0862	0.31276
PRR3	6	-1.1578	-2.3023	0.0058073	-1.0684	-2.1283	0.030742
NLRX1	6	-1.1591	-2.6617	0.0058073	-0.63731	-1.4782	0.18399
DCTD	6	0.83057	0.89776	0.0058533	1.2997	1.4173	0.0011522
TAZ	6	0.8307	1.1133	0.0058533	0.34734	0.4639	0.33419
RWDD1	6	0.83087	0.43972	0.0058533	0.68223	0.36017	0.071807
HIST1H3G	6	0.83055	0.48476	0.0058533	1.3977	0.85975	0.00078352
THUMPD2	6	-1.1492	-1.6378	0.0061299	-0.5677	-0.81845	0.23492
hsa-mir-3909	4	1.1108	0.99019	0.0059916	1.3661	1.2228	0.0055768
SRP19	6	-1.1544	-2.1213	0.0059455	-1.7048	-3.1053	0.0021201
IL17RD	6	0.82733	0.74762	0.0060838	0.81231	0.73563	0.033276
HEATR1	6	0.82963	0.97996	0.0059916	0.99	1.1765	0.011799
ZNF536	6	-1.1528	-2.5743	0.0059455	-0.32072	-0.737	0.51205
C2orf76	6	-1.1568	-1.8786	0.0059455	-0.359	-0.61029	0.45785
CDC16	6	0.82623	1.4769	0.0060838	0.44904	0.79985	0.22363
ARID1B	6	-1.1565	-2.4966	0.0059455	-0.84117	-1.8347	0.083422
IGSF22	6	0.8239	0.92184	0.0061299	0.62384	0.69556	0.098723
ANKRD65	6	0.82552	0.7093	0.0061299	0.99032	0.86035	0.011707
DBR1	6	0.82565	1.296	0.0061299	0.052636	0.080844	0.8232
hsa-mir-4302	4	1.1054	1.1444	0.0060838	1.2448	1.2907	0.010969
TRIML1	6	0.82968	0.94215	0.0059916	0.12817	0.14366	0.68217
hsa-mir-5091	4	1.1049	0.59459	0.0060838	1.6383	0.88946	0.0014749
SHD	6	-1.1551	-2.2397	0.0059455	-1.1688	-2.2687	0.019772
hsa-mir-378g	4	1.1042	1.0172	0.0060838	0.23105	0.21208	0.58529
NSD1	6	-1.151	-2.3103	0.0060838	-0.72487	-1.4677	0.13241
C9orf3	6	0.82869	0.83811	0.0060377	1.1948	1.2301	0.0023966
ME3	6	0.82436	0.53296	0.0061299	1.0647	0.69528	0.0069595
FAR1	6	-1.1496	-2.6383	0.0061299	-1.2163	-2.7944	0.016684
TEX19	6	-1.1552	-0.84427	0.0059455	0.42697	0.34483	0.24303
hsa-mir-3928	4	1.1118	1.0676	0.0059916	0.81399	0.77917	0.080979
TGFBR3L	6	-1.156	-1.9459	0.0059455	-0.45218	-0.77452	0.34655
ITGAL	6	-1.1504	-2.0695	0.0060838	-0.93793	-1.7178	0.054985
EPPIN-WFDC6	2	1.9679	0.73346	0.0060838	0.89224	0.3292	0.18666
RPL13A	6	0.82508	0.65236	0.0061299	1.1808	0.94239	0.0028114
hsa-mir-212	4	1.1071	0.31672	0.0060838	1.1631	0.33463	0.015901
hsa-mir-302e	4	1.1032	0.4415	0.0061299	1.4207	0.57442	0.0041019
UPRT	6	0.82542	0.71198	0.0061299	1.3829	1.2207	0.00078352
MESDC1	6	0.82437	0.58726	0.0061299	0.91296	0.6554	0.018159
CCL20	6	-1.1522	-2.7802	0.0059916	-0.66553	-1.6162	0.16546
C17orf53	6	0.82587	1.2006	0.0060838	-0.27987	-0.39808	0.57142
hsa-mir-1294	4	1.1091	1.5293	0.0060838	0.80292	1.1055	0.08485
RAMP2	6	-1.1564	-2.2589	0.0059455	-1.5268	-2.9508	0.0038254
HSPB3	6	0.82624	1.0959	0.0060838	0.74451	0.98763	0.050468
RNF222	6	-1.1505	-2.4459	0.0060838	-0.17729	-0.38517	0.73946
hsa-mir-4744	4	1.1138	0.68458	0.0059455	1.6395	1.0166	0.0014749
hsa-mir-3200	4	1.1083	0.7275	0.0060838	1.4766	0.98134	0.0029497
hsa-mir-4467	4	1.1132	0.88395	0.0059916	0.95886	0.76045	0.042909
hsa-mir-4755	4	1.1056	0.55101	0.0060838	0.3878	0.19175	0.38443
hsa-mir-4531	4	1.1139	0.42002	0.0059455	0.64781	0.24223	0.15942
STOM	6	-1.1505	-1.6029	0.0060838	-0.39934	-0.57864	0.40701
hsa-mir-199b	4	1.1066	1.0019	0.0060838	1.2153	1.1017	0.012675
PALM2-AKAP2	1	-4.1073	-4.5632	0.0059916	-0.80106	-0.88179	0.61774
hsa-mir-3663	4	1.1013	1.171	0.006176	0.26549	0.2793	0.53952
hsa-mir-3688-1	4	1.1013	1.0734	0.006176	0.88143	0.85661	0.060008
CTNS	6	0.82357	0.66154	0.006176	0.91961	0.74157	0.017191
TEX261	6	0.82304	0.61234	0.006176	0.68793	0.51008	0.069364
SPPL2A	6	0.82368	0.70223	0.006176	1.4835	1.292	0.00046089
CATSPER1	6	0.82326	0.90098	0.006176	-0.13374	-0.14469	0.81956
hsa-mir-640	4	1.0985	0.63842	0.0062221	1.51	0.88508	0.0026271
GIMAP1	5	-1.2638	-2.2783	0.0062221	-0.65309	-1.2026	0.2198
RPL22	6	0.82127	0.65001	0.0062221	0.93615	0.74435	0.015993
C9orf169	6	0.82104	0.73599	0.0062221	0.62506	0.55855	0.098032
hsa-mir-130b	4	1.0996	0.79654	0.0062221	1.0965	0.7958	0.021524
E2F1	6	0.81839	0.88981	0.0062681	0.90284	0.98687	0.019311
BMPR1B	6	0.81759	0.63712	0.0062681	1.6007	1.2746	0.00013827
PLCL1	6	0.81891	0.82448	0.0062681	0.98457	0.99893	0.011983
MOBP	6	0.81834	0.6448	0.0062681	1.1964	0.95322	0.0023966
hsa-mir-6865	4	1.0932	0.8813	0.0063142	0.85702	0.68906	0.067014
ACYP1	5	0.90976	0.54733	0.0063603	0.4644	0.27744	0.25515
FRG2C	5	0.90878	0.43436	0.0063603	0.84686	0.40499	0.045997
NDUFA1	6	0.81731	0.73639	0.0063603	1.0446	0.94979	0.0080656
INSM1	6	0.81377	0.50711	0.0064525	1.5186	0.96342	0.00036871
MARCKSL1	6	0.81612	0.44422	0.0064064	0.36032	0.19293	0.31732
hsa-mir-6081	4	1.0915	0.68217	0.0064064	1.6556	1.0416	0.0013827
CHADL	6	0.81611	1.3862	0.0064064	-0.1744	-0.29046	0.74508
RFX6	6	0.81294	0.42314	0.0064525	0.66117	0.34353	0.080334
CD101	6	-1.1455	-2.5123	0.0064064	-1.0262	-2.2647	0.037471
NENF	6	-1.145	-1.5979	0.0064525	-0.92603	-1.3042	0.057473
hsa-mir-1246	4	1.0904	1.0579	0.0064525	0.75791	0.73317	0.1013
PRSS56	6	0.81329	0.73265	0.0064525	0.7678	0.6928	0.042863
POU5F1	6	-1.145	-2.4909	0.0064525	-2.2096	-4.7622	0.00013827
hsa-mir-548ao	4	1.0906	0.9715	0.0064525	1.0811	0.96317	0.023782
PRRT3	6	0.81499	0.56726	0.0064525	0.99856	0.69902	0.010877
RPLP1	6	0.8151	1.2048	0.0064525	0.57035	0.84051	0.12781
GOSR2	6	-1.1451	-2.0323	0.0064525	-0.79738	-1.4629	0.099599
ZNF649	6	0.81571	0.93328	0.0064064	0.42341	0.48181	0.2469
hsa-mir-6715a	4	1.0875	0.84662	0.0064986	1.1154	0.86949	0.01968
TFIP11	6	0.81214	0.69732	0.0064986	1.3988	1.2141	0.00078352
GSTK1	6	-1.1445	-2.4718	0.0064986	-1.0059	-2.1885	0.041296
IL8	6	-1.1443	-2.4728	0.0064986	-0.69991	-1.5257	0.14601
hsa-mir-638	4	1.0885	1.3146	0.0064986	-0.028868	-0.034418	0.97958
MUC6	6	-1.1438	-2.0497	0.0065447	0.11838	0.21897	0.70056
DCK	6	-1.1437	-2.4381	0.0065447	-0.22461	-0.48346	0.66005
PCM1	6	0.81076	0.71929	0.0066369	0.67966	0.6021	0.073005
EIF2B5	6	0.80962	0.61634	0.0066369	0.81748	0.62437	0.032263
LYPD1	6	-1.143	-1.8832	0.0065908	-1.2143	-2.0018	0.016684
TMEM119	6	0.81072	0.78702	0.0066369	0.73495	0.7138	0.05351
IFT27	6	-1.1427	-2.1584	0.0065908	-0.67646	-1.2896	0.15855
NKG7	6	0.81036	0.5735	0.0066369	1.0716	0.76403	0.0065908
SCFD2	6	0.81143	0.9395	0.0066369	0.65399	0.75618	0.083283
RNF166	6	0.80983	0.89464	0.0066369	0.60712	0.66804	0.10725
PIP4K2A	6	0.81047	0.45935	0.0066369	1.2681	0.72929	0.0014288
DENND5B	6	0.81038	0.66211	0.0066369	1.2631	1.053	0.0014749
PQLC2	6	0.81071	1.2542	0.0066369	0.53018	0.81624	0.15551
C1orf64	6	-1.1435	-2.4202	0.0065908	-0.98503	-2.0978	0.045029
hsa-mir-4741	4	-1.4195	-2.3811	0.0065908	-0.95037	-1.6125	0.11587
hsa-mir-3141	4	1.0819	0.56625	0.006683	1.7924	0.9622	0.00059916
hsa-mir-124-3	3	1.3681	1.0126	0.006683	1.0201	0.75213	0.066184
IL4	6	0.80906	0.4922	0.006683	1.5318	0.97088	0.00032263
XIRP2	6	-1.1393	-2.4061	0.006729	-0.28363	-0.62068	0.56575
TMED7-TICAM2	2	-2.3402	-2.6634	0.006729	-0.98251	-1.1289	0.2882
hsa-mir-4640	4	1.0815	1.068	0.006729	0.21921	0.20831	0.60156
MAST1	6	-1.1393	-1.8423	0.006729	-0.5736	-0.94	0.23077
PKHD1L1	6	0.80873	0.64532	0.0067751	0.85039	0.68274	0.02687
OTX1	6	0.80875	0.82496	0.0067751	1.0964	1.1272	0.0053003
OR5AR1	6	-1.1387	-1.7322	0.0067751	-1.8791	-2.7819	0.00078352
AHRR	6	0.80824	0.48345	0.0068212	0.76167	0.45651	0.044614
CLEC7A	6	-1.1377	-2.033	0.0068212	0.14089	0.25853	0.65816
MRPS35	6	-1.1383	-2.3831	0.0068212	-0.24952	-0.53203	0.61921
MAGEA3	6	0.8083	0.61679	0.0068212	0.9958	0.76466	0.011154
NOL7	6	0.80759	0.86969	0.0068673	0.71922	0.77451	0.05858
SPRED1	6	0.8064	0.9556	0.0069134	1.1502	1.376	0.0032263
VWA7	6	0.80717	0.78942	0.0069134	0.98285	0.96865	0.012214
BEND2	6	0.80625	0.91161	0.0069134	0.63371	0.71375	0.093884
RAB18	6	0.80699	0.91836	0.0069134	-0.03628	-0.040959	0.99853
ZNF541	6	0.80571	0.80493	0.0069134	0.9938	0.99767	0.01143
SEMA5A	6	0.80657	0.80963	0.0069134	1.2063	1.2282	0.0022584
TUSC2	6	-1.137	-2.3402	0.0069134	-1.0367	-2.1408	0.03595
HIST1H2AA	6	0.80471	0.72913	0.0069595	1.1711	1.0738	0.0029958
JAM2	6	0.80519	0.80198	0.0069595	0.54753	0.54284	0.14251
FGFRL1	6	-1.1364	-2.3059	0.0069595	-1.3557	-2.7466	0.0086648
MKNK2	6	-1.1365	-1.8423	0.0069595	-1.7215	-2.7709	0.0019358
2023-09-08	6	0.80495	0.85025	0.0069595	1.1835	1.263	0.0027654
hsa-mir-5092	4	1.0782	0.57523	0.0069595	1.7849	0.97252	0.00059916
ATP8A1	6	-1.135	-1.9053	0.0070056	-0.99636	-1.6893	0.042587
DUSP21	6	-1.1351	-2.5735	0.0070056	-0.95097	-2.1623	0.051897
INTS9	6	0.80255	1.0716	0.0070517	0.5831	0.77545	0.12002
PDE7B	6	-1.132	-2.6042	0.0070517	-0.87942	-2.0382	0.07001
hsa-mir-4689	4	1.0778	0.8558	0.0070517	1.406	1.1212	0.0044707
PROKR2	6	-1.1341	-1.7597	0.0070517	-0.60182	-0.95064	0.20943
OR4K17	6	-1.1334	-2.0523	0.0070517	-1.2588	-2.2782	0.013827
MPEG1	6	0.8	0.67748	0.0070978	0.44863	0.37637	0.22386
TRPS1	6	0.79869	0.92516	0.0070978	0.83254	0.96723	0.029682
ARID2	6	0.80133	0.5042	0.0070978	0.82934	0.52332	0.030142
SMURF1	6	0.79884	0.91731	0.0070978	0.90691	1.0457	0.018897
CXorf36	6	0.79896	1.0689	0.0070978	0.6839	0.9145	0.071116
ATP1A1	6	0.79963	0.91516	0.0070978	0.34379	0.38901	0.33926
CNIH1	4	-1.4028	-2.4941	0.0071438	-0.48118	-0.88704	0.42361
HES4	6	-1.131	-1.3123	0.0071438	0.24321	0.29569	0.48468
hsa-mir-4787	4	1.0751	0.8018	0.0071438	1.1769	0.88039	0.015071
SRD5A3	6	-1.1307	-1.7927	0.0071438	-0.89552	-1.4359	0.06517
IQCD	6	-1.1307	-2.329	0.0071438	-0.75408	-1.5695	0.11767
THRAP3	6	-1.1307	-2.2259	0.0071438	-0.77912	-1.5512	0.10637
CCT5	6	0.79038	0.63951	0.0073743	0.86429	0.70378	0.024796
AMN	6	0.79006	0.36115	0.0073743	1.0832	0.50191	0.0060377
GNG11	5	0.89304	0.84209	0.0071899	0.88398	0.8354	0.038024
NPS	6	0.79826	0.68524	0.0071899	1.0988	0.96268	0.0052542
CNNM3	6	0.79735	0.85598	0.007236	1.1313	1.2316	0.0039176
CCDC39	6	0.79637	1.1697	0.0072821	0.48696	0.70941	0.1891
THAP3	6	0.79076	0.73784	0.0073743	0.31067	0.28761	0.38379
hsa-mir-1233-1	4	1.0722	0.86907	0.007236	1.3167	1.072	0.0073282
FGF12	6	0.79243	0.95055	0.0073282	1.0462	1.2682	0.0079735
TBL1XR1	6	0.79628	0.78895	0.0072821	1.0986	1.1011	0.0052542
COL6A5	6	0.79783	0.68537	0.007236	1.4474	1.2568	0.00059916
CST3	6	0.79173	0.68844	0.0073743	1.0711	0.94544	0.0066369
PLCB3	6	0.79419	0.60271	0.0073282	1.5843	1.2158	0.00013827
NGDN	6	0.79777	1.1879	0.007236	0.62423	0.928	0.098539
ERLEC1	6	0.79172	0.65695	0.0073743	1.1104	0.93168	0.0048855
AASDH	6	0.78935	0.76413	0.0073743	0.82586	0.80147	0.030742
CXCR1	6	-1.1288	-2.0164	0.0071899	-0.1923	-0.35914	0.71531
KRBA1	6	0.79341	0.46402	0.0073282	0.86493	0.50924	0.024612
NINJ1	6	0.79005	0.80764	0.0073743	0.69164	0.70687	0.067982
LRRC29	6	0.79324	0.5479	0.0073282	1.0625	0.74069	0.0070978
DUOX1	6	-1.1259	-2.6034	0.0073282	-0.12644	-0.30435	0.83353
ORC1	6	0.78812	0.63786	0.0073743	0.96099	0.78794	0.013689
ZBTB45	6	0.78937	0.84381	0.0073743	0.67955	0.7262	0.073005
KIF22	6	0.79702	1.0498	0.007236	0.16561	0.21348	0.6158
SOD3	6	-1.1261	-2.291	0.0073282	-1.4541	-2.9495	0.005669
LBR	6	0.79375	0.76321	0.0073282	0.92509	0.89898	0.016638
STK19	6	0.79192	0.49256	0.0073282	0.78033	0.48717	0.040282
RIPPLY3	4	-1.3995	-2.48	0.0073282	-1.0103	-1.8105	0.095866
PXDC1	6	0.79696	0.71442	0.007236	1.1045	0.99703	0.0048855
hsa-mir-4670	4	1.0733	1.2415	0.007236	0.45157	0.51834	0.32027
TRDMT1	6	0.7917	0.67801	0.0073743	0.35712	0.30103	0.3211
KBTBD8	6	0.79328	0.81432	0.0073282	1.145	1.1834	0.0035489
ZCCHC7	6	0.79035	0.70546	0.0073743	0.40347	0.35654	0.2663
C6orf106	6	0.79697	0.77097	0.007236	0.91585	0.89309	0.017652
GPR88	6	0.7931	0.85282	0.0073282	1.056	1.1422	0.0073743
MORC2	6	0.79211	0.84494	0.0073282	0.91392	0.98159	0.017837
hsa-mir-3165	4	1.0723	1.1229	0.007236	1.2156	1.2755	0.012628
SPAG8	6	0.79562	0.84733	0.0072821	1.0712	1.1597	0.0066369
hsa-mir-589	4	1.0743	0.81301	0.0071899	1.2505	0.94926	0.010693
FILIP1L	6	-1.1253	-2.6367	0.0074204	-0.92004	-2.1712	0.059271
hsa-mir-639	4	1.0685	0.50741	0.0074204	0.78764	0.37075	0.089966
PDXDC1	6	-1.1254	-2.3826	0.0074204	-0.27665	-0.59348	0.57718
hsa-mir-506	4	1.0677	0.78377	0.0074204	1.648	1.2206	0.0014288
CORO1B	6	0.78743	0.57558	0.0074665	1.3045	0.97073	0.0011522
DPYS	6	-1.1239	-2.3283	0.0074665	-0.94175	-1.9672	0.054247
SPACA1	6	-1.1234	-2.2643	0.0074665	-1.0271	-2.0778	0.03724
TTLL6	6	-1.1234	-2.1904	0.0074665	-1.2606	-2.4545	0.013735
C6orf195	6	-1.1228	-2.3697	0.0075126	-1.2379	-2.6113	0.015209
CSF1	6	0.7869	0.44441	0.0075126	1.0709	0.61131	0.006683
RSF1	6	-1.1227	-1.5299	0.0075586	0.52676	0.84619	0.15744
hsa-mir-6769b	4	1.066	1.1385	0.0075586	0.35966	0.37893	0.41868
hsa-mir-4447	4	1.0655	0.6443	0.0075586	1.4963	0.90668	0.0027193
hsa-mir-4540	4	1.0639	1.4676	0.0076047	0.78317	1.079	0.091441
TBCCD1	6	0.78577	1.2563	0.0076047	-0.46391	-0.73185	0.33382
PINLYP	6	0.78586	0.47416	0.0076047	0.48106	0.28873	0.19422
CALD1	6	-1.1223	-2.1941	0.0076047	-1.0618	-2.0807	0.031433
TNKS2	6	0.78463	0.9528	0.0076508	0.42858	0.51465	0.24211
hsa-mir-3127	4	1.0625	0.58314	0.0076969	1.5021	0.848	0.0026271
ATP6AP2	6	-1.1182	-2.1438	0.0076969	-0.83109	-1.6006	0.086924
ST5	6	-1.1202	-2.0907	0.0076969	-1.3071	-2.4303	0.01143
BANF2	6	-1.1179	-2.4312	0.0076969	-0.54725	-1.2072	0.25165
DDX3X	6	0.78325	0.88777	0.0076969	0.76893	0.87374	0.042679
IL12A	6	0.78471	0.52426	0.0076508	1.253	0.84896	0.001567
BIK	6	-1.1195	-1.6002	0.0076969	-2.4167	-3.3207	4.61e-05
PPP2R1A	6	-1.1186	-2.7417	0.0076969	-0.076611	-0.19145	0.92598
ZNF407	6	-1.1205	-2.571	0.0076969	-1.5198	-3.4621	0.0040098
MTFP1	6	-1.1194	-1.9215	0.0076969	-0.030125	-0.053066	0.98636
HEYL	6	-1.1184	-2.6458	0.0076969	-0.1107	-0.26336	0.86367
ALDH18A1	6	0.78271	0.84722	0.007743	0.4612	0.49652	0.2109
hsa-mir-2681	4	1.0618	1.3037	0.007743	-0.0014021	-0.0016809	0.93534
MASP2	6	0.78248	0.68169	0.007743	1.1154	0.98262	0.004655
VCY	3	-1.709	-2.217	0.007743	-1.7944	-2.3279	0.024059
TBC1D4	6	-1.1168	-2.6121	0.0078352	-1.4785	-3.424	0.0050237
ITM2C	6	0.78018	1.1823	0.0078352	0.79008	1.2023	0.038024
GYG2	6	0.78026	0.54579	0.0078352	1.5162	1.0938	0.00036871
LPAR3	6	0.7807	0.8183	0.0078352	1.3919	1.469	0.00078352
ANO10	6	0.78046	0.47237	0.0078352	0.66115	0.39983	0.080334
ZNF410	6	0.77927	0.79356	0.0078813	1.2485	1.2838	0.0016592
HSPBAP1	6	-1.1164	-2.2184	0.0078813	-0.73922	-1.486	0.12435
HAUS6	6	-1.1151	-2.284	0.0078813	-0.59204	-1.2296	0.21685
ZNF518B	6	0.77954	0.73176	0.0078813	1.193	1.1491	0.0024427
CTHRC1	6	-1.115	-2.4601	0.0079274	-1.0496	-2.3185	0.033553
hsa-mir-5047	4	1.0596	0.58552	0.0079274	0.65437	0.35663	0.15606
NRCAM	6	0.77853	0.65573	0.0080195	0.79416	0.67092	0.036918
CXorf51B	1	3.0678	0.26784	0.0080195	-1.0337	-0.09112	0.50744
HEXIM1	6	-1.1144	-2.0566	0.0080195	-0.82782	-1.5538	0.088031
SFT2D2	6	-1.1141	-1.8342	0.0080195	0.177	0.29787	0.59529
PNPLA3	6	0.77716	1.1408	0.0080656	0.51635	0.75674	0.16523
LOC100507462	6	0.77711	1.1132	0.0080656	0.64958	0.92933	0.085726
LOC100506422	6	0.77847	0.73793	0.0080656	0.8867	0.84332	0.021385
FIBP	6	0.77776	0.6067	0.0080656	1.1188	0.89232	0.0045628
CRYGD	6	-1.1139	-2.2564	0.0080656	-0.71574	-1.4555	0.13735
TMC2	6	-1.1138	-2.0611	0.0080656	-0.16927	-0.32029	0.75467
HAUS1	6	-1.1125	-3.0833	0.0081117	-0.30795	-0.85954	0.52887
TTC23L	6	-1.1127	-2.6833	0.0081117	-0.6642	-1.6223	0.16624
DNAJB6	6	-1.1131	-1.6904	0.0081117	0.10073	0.15529	0.73236
ZNF334	6	0.77373	0.79211	0.0082039	0.85664	0.87977	0.026133
ITGB1BP1	6	0.77528	0.69621	0.0081578	1.3827	1.2879	0.00078352
NVL	6	0.77335	0.47986	0.0082039	1.2154	0.76701	0.0020279
UBA6	6	0.77313	0.77308	0.0082039	0.67596	0.67575	0.074388
MEA1	6	0.77477	1.2524	0.0081578	0.82982	1.3437	0.030096
NKX6-1	6	0.77394	0.49636	0.0082039	0.53792	0.34301	0.14993
PDYN	6	0.77341	0.80015	0.0082039	0.38828	0.39851	0.28483
ARID3C	6	0.77505	0.51683	0.0081578	0.62545	0.41647	0.097709
VASP	6	0.77401	0.49992	0.0082039	0.38247	0.24247	0.29248
SRGAP2D	6	0.77413	1.0852	0.0082039	0.40292	0.56299	0.26713
SLC36A1	6	-1.1121	-1.6796	0.0081578	-0.91959	-1.4031	0.059317
MECR	6	0.7743	0.54248	0.0082039	0.76698	0.53835	0.043186
INHA	6	-1.1116	-1.9298	0.0082039	-0.68118	-1.2098	0.1561
SSR1	6	-1.111	-2.2219	0.00825	-0.43296	-0.87646	0.36747
hsa-mir-4798	4	1.0528	1.3079	0.00825	0.46357	0.5731	0.30797
TEAD3	6	-1.1085	-2.313	0.0082961	-0.73774	-1.5457	0.12527
POU2F1	6	-1.1087	-1.6115	0.0082961	-2.1303	-3.0133	0.00013827
ITGA1	6	-1.1083	-1.9525	0.0082961	-1.8001	-3.1442	0.0012444
PRDX6	6	-1.1105	-2.887	0.0082961	-0.1036	-0.27368	0.87634
P2RY10	6	-1.1106	-2.551	0.0082961	-0.83011	-1.9208	0.087201
ZNF783	6	0.77054	0.94414	0.0083422	0.46468	0.56707	0.20754
hsa-mir-4299	4	1.0512	0.36986	0.0083422	1.005	0.35385	0.035166
DNASE1L2	6	0.76972	1.0267	0.0083883	0.80634	1.0772	0.034797
CDH7	6	-1.1079	-2.2499	0.0083883	-1.0415	-2.1229	0.03489
PADI4	6	-1.1079	-2.9265	0.0083883	-0.44422	-1.1751	0.35475
hsa-mir-6755	4	1.0485	0.83396	0.0083883	1.2591	1.0041	0.010232
hsa-mir-924	4	1.0465	0.75102	0.0084343	1.3974	1.0067	0.0047472
UNC93B1	6	0.76903	1.0504	0.0084343	0.49698	0.67647	0.17993
MAS1	6	-1.1078	-2.5286	0.0084343	-0.53951	-1.2426	0.25815
hsa-mir-6787	4	1.0463	0.44005	0.0084343	2.1567	0.93896	9.22e-05
hsa-mir-6512	4	1.0428	1.0401	0.0085265	0.80984	0.80552	0.082223
APOBEC2	6	0.76829	0.6277	0.0085265	0.54454	0.44276	0.14477
UPK2	6	-1.106	-2.1361	0.0084804	0.0080969	0.016198	0.91192
hsa-mir-1269b	4	1.0452	0.45252	0.0085265	1.187	0.51838	0.014242
MFSD3	6	0.76813	0.39602	0.0085265	0.81037	0.42047	0.033783
FPR2	6	-1.1077	-1.7468	0.0084804	-1.0213	-1.6493	0.038485
hsa-mir-145	4	1.0424	1.1736	0.0085265	0.44145	0.49323	0.33069
GSTA1	6	-1.1073	-1.5069	0.0084804	-0.56265	-0.80951	0.23907
ABCC12	6	0.76845	1.1885	0.0085265	0.4212	0.6489	0.24856
hsa-mir-5705	4	1.0449	1.085	0.0085265	-0.13906	-0.14235	0.85136
hsa-mir-580	4	1.0423	0.79921	0.0085265	1.0733	0.82549	0.024934
hsa-mir-4472-1	4	1.0445	0.81637	0.0085265	0.99174	0.77559	0.03701
FAM3C	3	1.3143	0.43468	0.0084804	2.0194	0.68885	0.0013366
TTYH3	6	-1.1066	-1.8339	0.0084804	-0.44495	-0.74356	0.35401
PASD1	6	0.76762	0.82264	0.0085726	0.97639	1.0567	0.012721
CCDC158	6	0.76735	0.92065	0.0085726	0.096336	0.11368	0.74125
CRIP3	6	0.7677	0.65552	0.0085726	0.92014	0.79162	0.017145
TTC22	6	0.76674	0.41428	0.0085726	0.91865	0.50215	0.01733
CCDC152	6	0.76769	0.3477	0.0085726	0.66232	0.29974	0.079827
BPGM	6	0.76766	0.50966	0.0085726	0.71612	0.47591	0.05964
LTB4R2	6	0.76551	0.99381	0.0087109	0.21232	0.27176	0.53371
hsa-mir-20b	4	1.0409	1.0136	0.0087109	0.96746	0.94238	0.041112
PSMG4	6	0.7651	0.6074	0.0087109	0.81968	0.6526	0.031756
hsa-mir-6511a-1	4	1.0405	1.1095	0.0087109	0.83256	0.8859	0.07448
DSEL	6	-1.1031	-2.2985	0.0087109	-0.95268	-1.9958	0.051436
SPINK14	6	-1.1032	-2.2702	0.0087109	-1.5782	-3.224	0.0031341
ACOT12	6	-1.1046	-2.1337	0.0087109	-0.074603	-0.15182	0.92994
UTP20	6	-1.1036	-2.2726	0.0087109	-0.49311	-1.0387	0.30322
PDCD2	6	0.76481	0.48577	0.008757	0.88378	0.56577	0.021524
MPPED2	6	-1.1024	-2.0109	0.008757	-0.8282	-1.5169	0.087708
ALDH4A1	6	-1.1025	-2.0313	0.008757	-0.1267	-0.24431	0.83316
NFASC	6	-1.1029	-2.2769	0.008757	-1.1147	-2.3064	0.024888
CSRP1	6	-1.1021	-2.5198	0.008757	-0.37131	-0.86163	0.44315
LY6G5B	6	0.76404	1.071	0.0088031	0.19776	0.27309	0.55759
hsa-mir-4712	4	1.0383	1.0925	0.0088031	0.2998	0.31095	0.49316
SPATA32	6	0.76326	1.1356	0.0088031	0.42801	0.63497	0.24257
FAM114A2	6	0.76435	0.9156	0.0088031	0.43433	0.51728	0.23667
PSRC1	6	0.76215	0.68916	0.0088952	0.83517	0.75939	0.029313
CRYAB	6	0.76133	0.70955	0.0089874	0.61984	0.57702	0.10117
DPYSL2	6	-1.1001	-2.1516	0.0089874	-0.54297	-1.0849	0.25483
SLC38A3	6	0.76171	0.65735	0.0089413	1.2151	1.0687	0.0020279
CXXC4	6	0.76164	0.53982	0.0089413	0.23196	0.16243	0.50247
BMP2	6	0.76045	0.65138	0.0089874	0.93961	0.81296	0.015532
SNX8	6	-1.0999	-1.7649	0.0089874	-1.2393	-1.985	0.015163
hsa-mir-382	3	1.3034	0.97775	0.0089874	1.3007	0.97684	0.02286
LRP10	6	0.76076	0.89834	0.0089874	1.2831	1.5364	0.0012444
SPATA31A3	2	1.8142	0.58522	0.0089874	1.4841	0.47575	0.042448
SGTB	6	0.76124	0.86586	0.0089874	0.50862	0.57677	0.17118
USP18	6	0.76182	0.52507	0.0089413	1.1453	0.80112	0.0035489
hsa-mir-3153	4	1.0367	1.5793	0.0089874	-0.27605	-0.4147	0.66341
SRA1	6	0.76104	0.95209	0.0089874	0.051218	0.061967	0.82606
GAP43	6	0.76108	0.8911	0.0089874	-0.09061	-0.10496	0.89934
ZNF443	6	-1.0997	-3.0575	0.0090335	-0.52588	-1.4788	0.27018
hsa-mir-34c	4	1.0366	0.56812	0.0090335	1.1189	0.61544	0.019219
hsa-mir-3680-1	4	1.0365	0.83938	0.0090335	1.1511	0.93461	0.0165
hsa-mir-4676	4	1.0362	0.82485	0.0090796	1.3147	1.0539	0.0074204
C11orf42	6	0.75844	1.2054	0.0090796	0.57996	0.92077	0.1214
AP3B2	6	-1.0991	-2.2549	0.0090796	-0.53902	-1.1216	0.25865
INTS8	6	0.75849	0.84957	0.0090796	0.7613	0.85555	0.044799
HGD	6	0.75907	0.88077	0.0090796	-0.21773	-0.24568	0.67111
CRISPLD2	6	-1.0985	-1.4269	0.0090796	-0.15082	-0.21004	0.78923
TNFAIP8	6	-1.0985	-2.2757	0.0090796	-1.2538	-2.5948	0.014011
hsa-mir-4288	4	1.0342	0.94783	0.0091257	0.25058	0.22505	0.55837
hsa-mir-3189	4	1.0289	1.4724	0.0091257	0.10393	0.14848	0.77223
hsa-mir-4514	4	1.0324	1.1132	0.0091257	0.74393	0.79837	0.1079
hsa-mir-655	4	1.0344	1.1951	0.0091257	0.22306	0.25569	0.59593
hsa-mir-1273h	4	1.0287	1.3081	0.0091718	0.49237	0.62252	0.28073
GNB4	6	0.75777	0.76462	0.0091718	0.93794	0.95282	0.015716
EIF3L	6	0.75722	0.91207	0.0091718	0.28219	0.33427	0.42591
OR4A16	6	-1.0978	-1.8346	0.0091718	-0.29071	-0.49601	0.55367
SPC25	6	0.75748	0.48872	0.0091718	0.80117	0.52024	0.035673
TK2	6	0.75779	0.81972	0.0091718	0.89397	0.97955	0.020602
APPBP2	6	0.75777	0.53511	0.0091718	0.25688	0.17922	0.46343
hsa-mir-892b	4	1.0282	0.6887	0.0091718	1.018	0.68436	0.032954
hsa-mir-134	4	1.0285	0.98926	0.0091718	1.2968	1.2526	0.0083422
hsa-mir-542	4	1.0346	1.3022	0.0091257	0.35325	0.4421	0.42739
FBXW7	6	0.75806	0.99296	0.0091257	0.71166	0.93301	0.061114
MMP14	6	0.75666	1.0331	0.0092179	1.4e-05	1.86e-05	0.92736
CNNM4	6	0.75695	0.76602	0.0092179	0.18518	0.18416	0.5799
hsa-mir-584	4	1.0259	1.1328	0.009264	0.59046	0.64847	0.19924
MYOG	6	-1.0965	-2.113	0.009264	0.045195	0.090678	0.83707
hsa-mir-1287	4	1.026	0.85419	0.009264	0.55655	0.46046	0.22482
FHDC1	6	0.75638	0.59924	0.009264	1.0224	0.81968	0.00931
hsa-mir-6888	4	1.0275	1.0949	0.009264	0.46697	0.4927	0.30483
ATF6	6	0.7562	0.53083	0.00931	0.5519	0.38587	0.13974
FXN	6	-1.0956	-2.7385	0.00931	-0.59968	-1.5214	0.21067
hsa-mir-6834	4	1.0233	0.36171	0.00931	1.3192	0.47001	0.007236
hsa-mir-4290	4	1.0228	0.80994	0.00931	0.76176	0.59765	0.1002
PAQR3	6	0.75613	0.67955	0.0093561	1.2234	1.1184	0.0019818
CLDN24	6	0.75615	0.90526	0.0093561	0.061395	0.072801	0.80647
SEMA3G	6	-1.0952	-2.5534	0.0093561	-0.74559	-1.7403	0.12172
SSUH2	6	0.75605	0.36111	0.0093561	1.5986	0.81317	0.00013827
COX7C	6	-1.0953	-2.3082	0.0093561	-1.328	-2.7874	0.010324
hsa-mir-3673	2	1.796	0.8835	0.0093561	0.33785	0.16457	0.58782
TMEM63A	6	0.75435	0.78329	0.0094483	0.76628	0.79971	0.04337
FAM109A	6	0.75252	0.85219	0.0094483	0.75062	0.85198	0.048025
EFCAB9	6	0.75517	0.78491	0.0094483	0.95833	1.0073	0.013873
OR5D16	6	0.75305	0.76703	0.0094483	0.25098	0.25378	0.47191
MCF2L2	6	-1.0942	-2.0164	0.0094483	-0.36326	-0.68449	0.45292
LRRD1	6	0.75365	0.51357	0.0094483	0.89379	0.61746	0.020602
NOL10	6	0.75259	0.53991	0.0094483	0.81762	0.58856	0.032263
STXBP5L	6	0.75449	0.68855	0.0094483	0.40113	0.36207	0.26912
hsa-mir-938	4	1.0209	0.74287	0.0094022	1.4414	1.0647	0.0036871
hsa-mir-6833	4	1.0208	0.21428	0.0094022	1.7394	0.37563	0.00082961
TMEM255A	6	0.75204	1.2103	0.0095405	0.27598	0.44156	0.43508
MSI1	6	-1.0928	-1.4924	0.0095405	0.33869	0.46962	0.34599
SLC39A4	6	0.75192	0.39526	0.0095405	1.0786	0.57944	0.006176
hsa-mir-6507	4	1.0168	0.88624	0.0095405	1.1596	1.012	0.016131
NRSN1	6	-1.0927	-2.3686	0.0095405	-1.0873	-2.3621	0.028253
DOCK4	5	0.85132	0.58111	0.0095866	1.2211	0.84691	0.0055768
hsa-mir-4691	4	1.0151	0.95459	0.0095866	1.2588	1.1872	0.010278
SLC1A3	6	-1.0922	-1.8377	0.0095866	-0.5786	-0.99173	0.22676
RAB11FIP5	6	-1.0907	-1.3472	0.0096788	-0.62655	-0.8061	0.19228
NDUFA6	6	0.75151	0.93953	0.0096327	0.64994	0.81225	0.085588
hsa-mir-378h	4	1.0146	0.76023	0.0096327	1.634	1.2324	0.0014749
DRAM2	6	-1.09	-2.0429	0.0096788	-1.1063	-2.0785	0.026087
GH1	6	0.75083	0.7457	0.0096327	1.0158	1.0192	0.0099092
hsa-mir-1266	4	1.0106	0.68655	0.0096788	1.5475	1.0606	0.0019818
hsa-mir-519d	4	1.0133	0.85788	0.0096788	1.4228	1.2088	0.0041019
ZNF267	6	-1.0905	-1.9054	0.0096788	-1.269	-2.2153	0.013412
CRX	6	-1.0911	-1.812	0.0096788	-1.2374	-2.0537	0.015209
RFC1	6	-1.0904	-2.059	0.0096788	-0.51717	-0.98645	0.27792
hsa-mir-4263	4	1.0106	0.95426	0.0096788	0.092424	0.086748	0.79108
hsa-mir-6835	2	1.7776	0.87634	0.0096788	0.67344	0.32707	0.30672
hsa-mir-5197	4	1.0104	0.97134	0.0097248	1.2479	1.2037	0.010831
GIGYF2	6	-1.0884	-1.0115	0.0097248	-0.21376	-0.20347	0.67834
ZFAND2A	6	0.75023	0.95505	0.0097248	0.36307	0.45854	0.31451
NARS2	6	0.7499	0.81926	0.0097709	0.59094	0.64479	0.11633
XIAP	6	0.74978	0.98662	0.0097709	0.56927	0.7482	0.12854
hsa-mir-4636	4	1.0097	0.81797	0.0097709	1.2682	1.0337	0.0096788
YAF2	6	0.74916	0.89102	0.0097709	0.4135	0.48575	0.25575
hsa-mir-4512	4	1.0087	1.0585	0.009817	0.76323	0.79974	0.099599
hsa-mir-8086	4	1.009	0.60126	0.009817	1.7933	1.0738	0.00059916
SLC9A3R1	6	-1.0871	-1.9026	0.009817	-0.82005	-1.4511	0.090519
PSMC5	6	-1.0876	-2.3218	0.009817	-0.62158	-1.342	0.19583
hsa-mir-191	4	1.008	1.065	0.0098631	0.96491	1.0203	0.041803
MORN3	6	0.74627	0.25209	0.01014	1.6153	0.58323	9.22e-05
SDHB	6	-1.0836	-2.1042	0.010094	-1.6539	-3.1654	0.0026271
hsa-mir-501	4	1.0027	0.58277	0.010047	0.29334	0.1688	0.50224
ALOXE3	6	-1.0843	-1.4174	0.010094	-0.39186	-0.53114	0.41688
CYP4F8	6	0.74838	0.65319	0.0099553	0.83251	0.73003	0.029682
MSTN	6	0.74628	0.44149	0.01014	0.70137	0.4154	0.064709
HIC2	6	-1.0841	-2.2008	0.010094	-0.71083	-1.4522	0.13993
hsa-mir-1273c	4	1.0014	0.39458	0.010047	0.77498	0.30427	0.09476
ATG13	6	0.74814	0.85817	0.010047	1.0625	1.236	0.0070978
hsa-mir-219b	4	1.0052	1.6544	0.0099553	-0.23152	-0.37215	0.72388
SERPINF1	6	0.74821	0.81608	0.010047	0.87408	0.95774	0.023321
GRIK3	6	0.7468	0.51846	0.01014	0.76893	0.53565	0.042679
OR10V1	6	0.74721	0.9225	0.01014	0.33366	0.40701	0.35249
hsa-mir-552	4	0.99952	0.99723	0.01014	0.66961	0.66504	0.14661
AFF3	6	0.74817	0.68691	0.010047	0.91249	0.84367	0.018205
NPHS2	6	-1.0845	-1.7729	0.010094	-0.5497	-0.93731	0.24967
NOTO	6	-1.0832	-1.9841	0.01014	-1.0208	-1.8761	0.038531
hsa-mir-1305	4	1.0016	0.84849	0.010047	1.088	0.92345	0.022768
RFWD2	6	0.74748	0.77057	0.01014	1.1032	1.1511	0.0049316
LRIG3	6	-1.0841	-2.1739	0.010094	-0.68075	-1.3806	0.15638
MYBPC1	6	0.74824	0.587	0.010047	0.79088	0.62473	0.037747
LETM1	6	0.74683	0.4621	0.01014	0.64467	0.39877	0.0878
PLIN1	6	0.74863	0.52103	0.0099553	0.21391	0.14656	0.53164
hsa-mir-1261	4	1.0028	1.1965	0.010047	0.26742	0.31748	0.53671
C7orf62	6	0.74634	0.77883	0.01014	0.94178	0.98831	0.015348
hsa-mir-6857	4	1.0024	0.83478	0.010047	0.77314	0.6395	0.095589
PCGF1	6	-1.0846	-1.967	0.010094	-0.87462	-1.6006	0.071715
NT5C3A	6	0.74837	0.49841	0.0099553	0.62134	0.41323	0.10024
RELL2	6	0.74657	1.0592	0.01014	0.99748	1.4225	0.011108
POTEC	4	1.007	0.89977	0.0099553	0.26385	0.22984	0.54169
F10	6	0.74799	0.92159	0.010094	0.41969	0.51557	0.24994
ERAP2	6	0.74666	0.89859	0.01014	0.37318	0.44602	0.30318
AK6	6	0.74622	0.5061	0.01014	1.1739	0.81618	0.0029958
MAGEA9B	1	2.9167	0.27438	0.010001	1.993	0.18751	0.076001
PLOD2	6	0.74599	0.76475	0.010186	0.63804	0.65358	0.091856
DEFB133	3	1.2726	0.81822	0.010232	1.0334	0.66312	0.062681
CTU1	6	0.74562	0.50738	0.010278	1.2789	0.89429	0.0012444
PIAS1	6	0.74554	1.2119	0.010278	0.42412	0.68676	0.24621
P2RY1	6	-1.0821	-2.5955	0.010278	-0.18727	-0.45681	0.72342
TNIK	6	-1.082	-1.6168	0.010278	-0.97734	-1.4812	0.04655
MN1	6	0.74438	0.8773	0.010416	0.45569	0.53398	0.21625
GCG	6	0.74544	0.73993	0.01037	0.65855	0.65369	0.081532
COG6	6	-1.0801	-1.5408	0.010416	-0.81512	-1.2365	0.09204
CD1D	6	0.74344	0.87083	0.010416	0.6396	0.74861	0.090888
AATK	6	0.7444	1.0157	0.010416	0.52165	0.70872	0.16117
ANKRD6	6	0.74467	0.55396	0.010416	0.88391	0.66062	0.021524
hsa-mir-548i-2	3	1.2626	0.95573	0.010324	1.4474	1.0958	0.012951
FITM2	6	0.74527	0.57749	0.01037	0.14938	0.11451	0.64391
KIF4B	6	0.74481	1.2817	0.010416	-0.30167	-0.50629	0.538
PCDHGB1	2	1.7374	0.5126	0.01037	2.0236	0.5976	0.0089413
TBC1D28	3	1.2648	0.94447	0.010324	1.2444	0.92975	0.028852
hsa-mir-4258	4	0.99368	1.0241	0.010416	0.010513	0.010661	0.9175
ZNRF1	6	0.74419	0.96357	0.010416	-0.14587	-0.18512	0.79877
hsa-mir-500b	3	1.2663	0.99896	0.010324	1.1635	0.91782	0.039038
HSPB1	6	-1.0801	-2.2298	0.010416	0.08167	0.17354	0.76988
ITM2B	6	0.74434	0.82204	0.010416	1.0187	1.1358	0.0095866
LOC339862	6	0.74464	0.70444	0.010416	0.60241	0.56852	0.10992
SEBOX	6	-1.0801	-1.2909	0.010416	-0.098997	-0.12298	0.88445
SEMG2	6	-1.0807	-2.4623	0.01037	-0.074944	-0.17409	0.9293
DOCK6	6	0.74157	1.2167	0.010508	-0.10534	-0.17003	0.87316
DEFB123	6	-1.0766	-2.3993	0.010554	-0.52885	-1.2013	0.26736
SEC14L4	6	-1.0772	-2.1256	0.010554	-0.63963	-1.2837	0.1821
hsa-mir-4253	4	0.9913	0.62674	0.010554	1.4812	0.94165	0.0028114
XRCC6	6	0.74159	1.1129	0.010508	0.48891	0.73241	0.18698
hsa-mir-33a	4	0.99101	1.0727	0.010554	1.1039	1.2001	0.020556
OR52M1	6	-1.0766	-1.9787	0.010554	-0.86696	-1.6068	0.074434
ST13	6	0.74182	0.76841	0.010508	0.63104	0.65311	0.09499
hsa-mir-3689a	4	0.99322	1.0288	0.010462	1.1398	1.184	0.01756
LRRC57	6	-1.0779	-2.4812	0.010554	-0.36383	-0.84661	0.45246
DHX29	6	0.74083	0.52357	0.010554	1.0627	0.76259	0.0070978
FAM157B	3	1.2581	0.83761	0.010554	1.5072	1.004	0.010232
NXNL2	6	0.74117	0.71491	0.010508	0.71699	0.69305	0.059179
SLC7A14	6	-1.0786	-1.7354	0.010462	-0.62352	-1.0057	0.19427
hsa-mir-19b-2	3	1.2586	0.94681	0.010554	1.3908	1.0468	0.015855
ATPAF1	6	0.74106	1.5427	0.010554	-0.037702	-0.077971	0.99926
C2orf66	6	-1.0791	-2.524	0.010462	-0.54251	-1.2748	0.25515
hsa-mir-6791	4	0.9913	1.1313	0.010554	0.58542	0.66418	0.20233
CCDC74A	6	-1.0765	-2.4616	0.010554	-0.37411	-0.88061	0.43946
TP53I3	6	-1.0774	-2.0782	0.010554	-0.57794	-1.1246	0.22731
TCFL5	6	0.74197	1.2273	0.010508	-0.16327	-0.26784	0.76591
hsa-mir-6511a-4	4	0.98454	1.0784	0.010693	0.99046	1.0863	0.03724
MT1B	6	-1.0751	-1.8844	0.010647	-0.65156	-1.1642	0.17422
hsa-mir-410	4	0.98202	1.4269	0.010693	0.19736	0.28251	0.63364
GP5	6	-1.0748	-1.8957	0.010647	-0.39272	-0.71686	0.41577
hsa-mir-3620	4	0.98625	0.55004	0.010647	1.5066	0.8673	0.0026271
ZNF595	6	0.73836	0.92526	0.010693	0.85311	1.0753	0.026594
hsa-mir-8080	4	0.98406	1.1045	0.010693	0.59419	0.66414	0.19648
KCNK2	6	0.7379	0.4649	0.010693	0.11515	0.07105	0.70641
hsa-mir-4792	4	0.9817	1.1652	0.010693	0.64708	0.76738	0.15988
NDUFB6	6	0.73939	0.792	0.010647	0.70896	0.76054	0.061944
ADAMTS6	6	0.73893	0.9543	0.010693	0.12305	0.15702	0.69125
LCE1D	6	0.73876	0.62634	0.010693	-0.55727	-0.44427	0.24289
hsa-mir-4283-1	4	0.98583	0.67572	0.010647	1.4856	1.0395	0.0027654
SP3	6	0.7386	0.50626	0.010693	0.4522	0.30664	0.21985
ID4	6	0.73763	0.64384	0.010739	0.9855	0.87048	0.011983
DNAJC4	6	0.73764	1.1263	0.010739	0.15957	0.23965	0.62622
NEUROD6	6	0.73753	0.84382	0.010739	0.88649	1.0245	0.021385
ANTXR2	6	0.7378	0.84824	0.010739	1.2528	1.4629	0.001567
TSHZ3	6	0.73754	0.69966	0.010739	1.0769	1.0402	0.0062681
CORO7-PAM16	6	0.73748	0.76154	0.010739	0.81089	0.84321	0.033737
SLC7A2	6	0.73728	0.71068	0.010785	1.2041	1.1793	0.0022584
TIGD5	6	0.73729	0.48058	0.010785	0.55859	0.36303	0.13541
TRAPPC1	6	0.73709	1.0153	0.010785	0.96922	1.3438	0.013135
TRAPPC3L	4	-1.3263	-2.219	0.010785	-1.492	-2.493	0.021385
hsa-mir-1291	4	0.98064	1.0178	0.010785	1.1945	1.2403	0.013781
MAL2	6	0.73694	0.46685	0.010785	1.2836	0.82628	0.0012444
GBA	6	-1.0731	-0.96145	0.010831	0.72928	0.79894	0.055353
GPC5	6	-1.0722	-1.6812	0.010831	-0.56024	-0.90482	0.24105
OR8H2	6	-1.0725	-2.4135	0.010831	-0.95856	-2.1648	0.050145
ING5	6	0.7362	0.67378	0.010877	0.31505	0.28642	0.3783
AVPR2	6	-1.071	-2.0771	0.010877	-0.56865	-1.1075	0.23441
SEC11C	6	0.73598	0.58835	0.010877	0.99792	0.80612	0.011015
ARHGEF4	6	-1.0719	-1.0053	0.010877	0.68361	0.6912	0.071254
hsa-mir-802	4	0.9804	0.85488	0.010877	1.3036	1.1399	0.0081117
SPIB	6	0.7359	0.56488	0.010877	0.88132	0.68159	0.022261
OSM	6	-1.0707	-1.8451	0.010877	-0.6052	-1.0531	0.20708
TCTE1	6	-1.0704	-2.0372	0.010923	-0.70412	-1.3526	0.14389
B3GNT6	6	0.73551	0.43151	0.010923	0.68207	0.40043	0.071807
HECTD3	6	0.73524	1.2781	0.010923	0.73695	1.2834	0.052864
hsa-mir-6776	4	0.97876	0.75001	0.010923	1.414	1.0929	0.0042402
ARHGAP20	6	0.73331	0.86117	0.011015	0.40246	0.46767	0.26764
S100Z	6	0.73353	0.6228	0.011015	1.4887	1.3018	0.00046089
PCDHB8	6	0.73368	0.9327	0.011015	0.1798	0.22487	0.59004
WDYHV1	6	0.73385	0.63324	0.011015	0.75779	0.65596	0.045951
C19orf33	6	0.73367	0.64885	0.011015	0.75982	0.67375	0.04526
C1QTNF5	6	0.73479	0.44365	0.010969	0.98466	0.60434	0.011983
PTPRC	6	0.73415	0.86101	0.011015	0.85659	1.0099	0.026133
HABP4	6	0.73363	0.58617	0.011015	0.5426	0.432	0.14596
RALGPS2	6	0.73309	0.74659	0.011015	0.28513	0.2838	0.42098
PREX2	6	0.73332	0.45395	0.011015	0.022187	0.013427	0.88362
hsa-mir-24-1	4	0.97702	0.97833	0.011061	1.2101	1.2144	0.012859
ATP13A3	6	0.73277	0.34921	0.011061	0.27202	0.12802	0.44117
PIGO	6	-1.0699	-1.9931	0.011108	-0.8264	-1.5452	0.088445
hsa-mir-3713	4	0.97593	0.43307	0.011108	0.74743	0.33017	0.10628
SLC38A5	6	-1.0696	-2.2157	0.011108	-0.28418	-0.59733	0.56515
hsa-mir-517a	3	1.2373	1.2058	0.011154	1.0262	0.9993	0.064663
C14orf79	6	0.73193	0.58826	0.011154	0.63656	0.51144	0.092686
hsa-mir-5584	4	0.97479	1.0409	0.011154	0.94925	1.0144	0.044292
PISD	6	0.73078	0.64296	0.0112	0.72122	0.63581	0.058026
ANXA7	6	0.72979	0.51547	0.011246	0.87775	0.62399	0.022722
CEACAM4	6	0.72908	0.41538	0.011246	1.1813	0.68138	0.0028114
DGKE	6	-1.069	-2.1498	0.011246	-1.203	-2.4178	0.01756
IL18	6	0.72884	1.0363	0.011246	0.57345	0.8142	0.12605
USP51	6	0.72929	0.5074	0.011246	1.1598	0.82105	0.0031341
hsa-mir-592	3	1.2336	0.66251	0.011292	1.7928	0.96451	0.0029958
DAB2	6	0.7285	1.1274	0.011292	0.54837	0.8467	0.142
C19orf18	6	0.7266	1.0407	0.011384	0.95911	1.3871	0.013781
TNFSF15	6	0.72756	0.7057	0.011338	0.64352	0.62429	0.088814
ARHGEF33	6	0.72719	1.4109	0.011384	-0.00099568	-0.0019145	0.92925
PLCB4	6	0.72827	0.841	0.011338	0.79118	0.91573	0.037701
hsa-mir-4451	4	0.97135	1.0951	0.011338	0.98312	1.1105	0.038669
hsa-mir-187	4	0.97118	1.0202	0.011338	1.06	1.117	0.026594
RPL27A	6	0.72739	0.55067	0.011384	0.78	0.59323	0.040328
CEP76	6	0.72602	1.0474	0.011384	0.64366	0.92865	0.088676
ELSPBP1	6	0.72588	0.76305	0.011384	-0.28206	-0.28874	0.56814
hsa-mir-5189	4	0.97145	0.75013	0.011338	0.50008	0.38407	0.27469
TEKT4	6	0.72557	1.0599	0.011384	-0.27592	-0.38805	0.57819
GPR17	6	0.72664	0.42851	0.011384	1.2728	0.76493	0.0012905
PPP6C	6	-1.068	-1.4335	0.01143	0.051657	0.07777	0.82532
hsa-mir-646	4	0.96962	0.80141	0.01143	1.5043	1.2594	0.0026271
FILIP1	6	-1.0675	-1.7246	0.01143	-0.54622	-0.96635	0.25248
hsa-mir-548h-1	4	0.97002	0.582	0.01143	1.3758	0.83999	0.0052542
KRT28	6	-1.0678	-2.5035	0.01143	-0.53791	-1.2833	0.25948
VPS4B	6	0.72547	0.64658	0.01143	0.56589	0.50264	0.13066
CCDC84	6	0.72508	0.37836	0.011522	0.95759	0.50465	0.013919
FBRSL1	6	0.72326	0.51623	0.011568	1.6094	1.2072	9.22e-05
YBX2	6	-1.0662	-2.309	0.011568	0.030469	0.067613	0.86722
PDSS2	6	0.72422	0.48513	0.011522	0.83728	0.56458	0.029128
PRSS36	6	0.72491	0.86098	0.011522	0.7984	0.95374	0.036226
GZMM	6	-1.0659	-2.3672	0.011568	0.23697	0.53999	0.49463
NUPR1	6	-1.0657	-2.2583	0.011568	-0.81972	-1.7501	0.090704
hsa-mir-3936	4	0.96641	1.1508	0.011522	1.0126	1.2078	0.033968
ATP5C1	6	-1.0666	-2.3279	0.011568	-1.3039	-2.8384	0.011522
ETNK2	6	-1.0663	-2.067	0.011568	-0.89168	-1.7402	0.06623
C9orf43	6	0.72338	0.85053	0.011568	0.77279	0.91226	0.041665
WDR6	6	-1.0652	-1.6196	0.011568	-0.116	-0.17961	0.85348
GLTPD1	6	-1.0664	-1.8156	0.011568	-0.1822	-0.32429	0.73144
SPANXN4	6	-1.067	-1.8223	0.011522	-0.76954	-1.3334	0.11002
HTN3	2	1.6999	0.57642	0.011568	1.9394	0.65918	0.01143
hsa-mir-371a	4	0.96613	1.4947	0.011615	0.90571	1.4012	0.053556
RTF1	6	0.72173	0.76235	0.011615	0.78363	0.83235	0.039176
EDNRA	6	0.72242	0.43921	0.011615	0.56226	0.34146	0.13324
EPB49	6	0.7218	0.39764	0.011615	0.4955	0.27168	0.18104
PAICS	6	0.72256	0.80534	0.011615	-0.32458	-0.33408	0.50648
RAPGEF2	6	-1.0646	-2.0393	0.011661	-0.9095	-1.7487	0.061852
DHODH	6	0.72122	0.84107	0.011661	0.88123	1.0315	0.022261
SLC6A13	6	0.71982	0.26404	0.011707	1.1506	0.42801	0.0032263
MPG	6	0.72074	0.43205	0.011707	1.2421	0.77259	0.0017053
KLHL33	6	0.7205	0.65201	0.011707	0.53504	0.48225	0.15154
ZNF562	6	-1.0644	-2.3408	0.011707	-0.62764	-1.3861	0.19155
SRSF8	6	-1.064	-1.3753	0.011707	-0.48064	-0.63288	0.3159
hsa-mir-6509	4	0.9637	0.90707	0.011753	0.7621	0.71611	0.099922
NTAN1	6	-1.0638	-2.1724	0.011753	-0.45974	-0.95811	0.33825
H1FX	6	0.71971	0.46789	0.011753	1.7113	1.1573	0
hsa-mir-4503	4	0.96479	1.1313	0.011753	0.5862	0.68029	0.20178
hsa-mir-3142	2	-2.1077	-3.2968	0.011799	-2.0013	-3.1335	0.052265
GHSR	6	-1.0622	-2.0702	0.011891	-0.61169	-1.2034	0.20183
PHIP	6	0.71779	1.0514	0.011937	-0.20471	-0.29881	0.69374
DPH5	6	0.71804	0.62597	0.011937	0.86114	0.75956	0.025027
ZNF543	6	-1.0606	-2.087	0.011891	-0.93956	-1.8513	0.054616
hsa-mir-146a	4	0.9617	0.81806	0.011891	1.3785	1.1794	0.0052081
hsa-mir-1224	4	0.95987	1.0856	0.011937	0.44582	0.49792	0.32631
hsa-mir-6511b-1	3	1.2195	0.44836	0.011937	1.4147	0.52201	0.014656
COLQ	6	-1.0615	-1.284	0.011891	-0.29373	-0.37515	0.54925
hsa-mir-3159	4	0.9601	1.1991	0.011937	0.67958	0.84713	0.14085
TREM2	6	-1.0611	-2.3604	0.011891	-0.93385	-2.089	0.055999
IRX4	6	0.71729	0.83495	0.011937	0.40074	0.46332	0.26981
G6PC	6	-1.0623	-1.9037	0.011891	-1.7746	-3.1183	0.0014288
hsa-mir-4533	4	0.96262	0.73309	0.011845	1.5076	1.158	0.0026271
hsa-mir-554	4	0.96104	0.72996	0.011891	1.4631	1.1136	0.0032263
LCE5A	6	-1.0617	-1.365	0.011891	0.15782	0.20595	0.62921
VPS9D1	6	-1.0602	-2.1636	0.011983	-2.0944	-4.1938	0.00013827
SH3TC1	6	0.71601	0.61348	0.012029	1.1168	0.97598	0.0046089
hsa-mir-4522	4	0.95778	1.0234	0.012029	0.92103	0.98491	0.05033
TRIB3	6	-1.0591	-2.2589	0.012029	-1.4997	-3.1486	0.0043785
OR5K1	6	0.71592	1.133	0.012075	-0.074332	-0.11551	0.93045
TOPBP1	6	0.7158	0.84706	0.012075	0.93185	1.1111	0.016177
WSB2	6	0.71589	0.86703	0.012075	0.43073	0.51816	0.2398
ZNF302	6	0.71584	0.86844	0.012075	0.66298	0.80458	0.07955
hsa-mir-2114	4	0.95643	1.167	0.012121	0.68222	0.83118	0.13947
hsa-mir-517b	2	1.6837	0.72757	0.012121	1.6359	0.70694	0.028299
hsa-mir-4330	4	0.95652	0.77813	0.012121	0.96704	0.78804	0.041204
C9orf69	6	-1.0581	-1.3532	0.012168	-0.40685	-0.53311	0.39784
FES	6	0.71527	0.72886	0.012168	0.59171	0.60186	0.1161
hsa-mir-548y	4	0.95606	0.70327	0.012214	0.8103	0.59565	0.082039
MRFAP1L1	6	-1.0572	-1.8701	0.01226	-0.55092	-0.98306	0.24851
IGFL4	6	0.71494	1.0789	0.01226	0.10227	0.15284	0.72964
CDKN2D	6	-1.0572	-1.8392	0.01226	-0.2915	-0.52184	0.55229
AGPAT2	6	0.71474	0.52883	0.012306	1.0442	0.78119	0.0080656
TTC32	6	0.71444	0.609	0.012306	0.92305	0.79422	0.016869
CPNE3	6	0.71425	0.66537	0.012306	0.7951	0.74421	0.036687
SPDYE4	6	0.71481	0.53135	0.012306	0.2551	0.1879	0.46596
CLMP	6	0.71409	0.79393	0.012352	0.4508	0.49848	0.22137
FRK	6	-1.057	-2.0193	0.012352	-1.4256	-2.6911	0.0064986
ZFAND3	6	0.71381	1.0064	0.012398	0.45957	0.64483	0.21261
PMEPA1	6	0.71301	0.75283	0.012398	0.21199	0.22265	0.53422
RPL13	6	0.71372	0.36761	0.012398	0.6005	0.30896	0.11075
PLEKHD1	6	0.71325	0.91362	0.012398	0.37404	0.47794	0.3023
GDPD1	6	0.71371	0.51202	0.012398	1.0005	0.72274	0.010693
RRNAD1	6	0.7123	0.84078	0.012444	0.28317	0.33191	0.42411
PCF11	6	0.7121	1.0781	0.012444	0.51233	0.77426	0.16855
RAP1GDS1	6	0.71255	0.2781	0.012444	1.5926	0.66604	0.00013827
hsa-mir-4481	4	0.95248	0.68594	0.012444	0.71959	0.51598	0.1185
TBCA	6	0.71187	0.30904	0.01249	1.6753	0.75908	0
GTPBP3	6	-1.0563	-2.1708	0.012536	-0.9681	-1.9921	0.047979
FBXO36	6	0.71083	0.70414	0.012536	0.99478	0.99283	0.011246
TMCO3	6	-1.0559	-2.843	0.012582	-0.4459	-1.2171	0.35309
IFFO1	6	-1.056	-2.0464	0.012582	-0.70061	-1.375	0.14569
BCL11A	6	-1.056	-1.8567	0.012582	-0.91719	-1.6316	0.059778
RAD51C	6	0.7104	0.9205	0.012582	1.1299	1.4808	0.0040098
NEIL3	6	0.71007	0.66226	0.012628	0.84848	0.798	0.027377
PAK2	6	0.71011	0.92451	0.012628	0.21446	0.27581	0.5309
HARS	6	0.70987	0.35217	0.012628	0.68433	0.34025	0.070931
hsa-mir-3621	4	0.94922	1.3476	0.012628	0.046707	0.065426	0.8609
TMLHE	6	0.70978	0.55726	0.012628	0.79263	0.62415	0.037425
hsa-mir-202	4	0.94888	0.94383	0.012675	0.92634	0.9222	0.049454
MICAL3	6	0.7092	0.53686	0.012721	1.1664	0.89385	0.003088
MARK1	6	-1.0541	-3.2139	0.012721	-0.79874	-2.4435	0.098585
hsa-mir-4790	3	1.2031	0.66585	0.012721	1.5198	0.84774	0.0097248
POLH	6	0.70889	0.579	0.012767	0.63756	0.52095	0.09204
COX6A2	6	-1.0537	-2.3045	0.012767	-0.79572	-1.7476	0.10011
ZFP37	6	0.70892	0.61073	0.012767	0.74819	0.6477	0.048947
VIMP	6	-1.0533	-2.2718	0.012813	-0.23782	-0.5258	0.63884
SON	6	-1.0531	-1.7941	0.012813	-0.2191	-0.38241	0.66903
RETN	6	0.70818	0.64003	0.012813	0.79618	0.72332	0.036457
DIAPH1	6	0.70733	0.85504	0.012859	0.50686	0.61129	0.17283
TMEM214	6	-1.0528	-1.8998	0.012859	0.18672	0.34901	0.57704
PPIH	6	0.70765	0.90018	0.012859	0.8728	1.1177	0.023413
EHF	6	0.70783	0.68595	0.012859	1.1937	1.1684	0.0024427
GTF2E1	6	0.70684	0.77906	0.012951	0.40069	0.43917	0.26981
CSRP2BP	6	0.70652	0.76489	0.012951	0.92321	1.0095	0.016869
GLOD5	6	0.70707	0.41943	0.012951	1.2571	0.76627	0.0015209
RAB5A	6	0.70683	1.0771	0.012951	0.60946	0.92852	0.10605
BHLHE22	6	0.70664	0.50083	0.012951	1.0243	0.73378	0.0092179
VOPP1	6	-1.0523	-2.4037	0.012997	-1.3758	-3.1302	0.0078813
DNAJB9	6	-1.052	-2.1399	0.012997	-0.063751	-0.1321	0.94985
hsa-mir-5704	4	0.94454	0.81805	0.012997	1.3248	1.1485	0.0070056
hsa-mir-4276	4	0.94445	1.0252	0.012997	1.2423	1.3504	0.0112
POU2AF1	6	-1.0524	-2.5789	0.012997	-0.58248	-1.4419	0.22399
AZU1	6	-1.0518	-1.9756	0.013043	-0.66809	-1.2618	0.16371
RNF43	6	-1.0512	-1.4658	0.013089	-0.38237	-0.54821	0.42923
PRRC2A	6	0.70546	0.78197	0.013089	0.11744	0.12767	0.70212
FNDC4	6	0.70578	0.8581	0.013089	0.73213	0.89372	0.054431
EP400	6	0.70477	0.52519	0.013089	0.20194	0.14883	0.55054
hsa-mir-6813	4	0.94351	0.44604	0.013089	1.2724	0.60739	0.0095866
HSPA1L	6	0.70452	0.63893	0.013135	1.0508	0.96818	0.0075126
hsa-mir-378d-2	4	0.94276	1.1174	0.013135	0.87676	1.0392	0.060838
CELF3	6	-1.0508	-2.108	0.013135	-0.44486	-0.90396	0.35406
ATP2B3	6	0.70415	0.86009	0.013182	0.35993	0.43639	0.31765
hsa-mir-1302-4	4	0.94213	0.9101	0.013182	1.1188	1.0873	0.019265
hsa-mir-6803	4	0.94179	0.97338	0.013228	0.97895	1.0131	0.039545
HBB	6	0.70437	0.83482	0.013182	0.93939	1.118	0.015532
hsa-mir-651	4	0.94133	0.89748	0.013228	1.0674	1.0249	0.025672
hsa-mir-1264	4	0.94176	1.239	0.013228	-0.45394	-0.59286	0.45241
hsa-mir-8073	4	0.9407	0.71494	0.013228	1.4946	1.1503	0.0027193
CYP7A1	6	0.7043	0.87771	0.013182	0.31313	0.38754	0.38061
hsa-mir-3649	4	0.93836	0.66586	0.013228	1.6234	1.1661	0.0014749
GAB3	6	-1.0503	-2.4025	0.013182	-0.72002	-1.6608	0.13467
hsa-mir-4662a	4	0.94132	0.71769	0.013228	1.5263	1.1709	0.0024427
hsa-mir-4758	4	0.9417	0.98106	0.013228	0.61427	0.6364	0.18118
SRMS	6	0.70334	0.39425	0.01332	0.98218	0.5579	0.01226
PLD6	6	-1.0489	-2.0598	0.01332	-1.019	-2.0078	0.038715
hsa-mir-6735	4	0.93745	0.81813	0.01332	0.68852	0.59856	0.13615
ATOX1	6	0.70319	0.62419	0.013366	0.70392	0.62689	0.063834
ASB4	6	0.703	0.78429	0.013366	0.75075	0.84073	0.048025
hsa-mir-3138	4	0.93573	0.25983	0.013366	1.2079	0.3386	0.012997
hsa-mir-1301	4	0.93612	0.84903	0.013366	1.0883	0.98945	0.022722
HNRNPUL2	6	-1.0476	-3.0873	0.013412	-0.96449	-2.847	0.048763
GPR125	6	-1.0483	-1.793	0.013412	-1.0949	-1.8753	0.027423
hsa-mir-4423	4	0.9353	1.1208	0.013458	1.2034	1.4432	0.013274
ATP11A	6	0.70223	0.54387	0.013504	-0.12342	-0.094177	0.8397
FREM3	6	0.70215	0.65354	0.013504	0.68465	0.63885	0.070793
ECE1	6	-1.0471	-1.4988	0.013458	-1.2194	-1.722	0.0165
OSBPL6	6	0.70258	0.67273	0.013458	0.23624	0.22431	0.49601
CC2D1A	6	0.70194	0.78316	0.013504	1.1294	1.2759	0.0040559
KDM3A	6	0.7019	0.6568	0.013504	0.63194	0.59191	0.094529
ABHD15	6	-1.0461	-1.4372	0.013504	-0.18314	-0.25477	0.73001
KAAG1	5	-1.1258	-2.2914	0.013458	-0.16556	-0.34122	0.78822
CPS1	6	0.70197	1.0317	0.013504	-0.019834	-0.028656	0.96585
SRSF1	6	0.70199	0.89569	0.013504	0.56672	0.72202	0.13029
CHAC2	6	0.70233	0.57122	0.013504	0.45429	0.36797	0.21736
hsa-mir-3683	4	0.93386	1.1766	0.01355	0.5225	0.65662	0.25423
MOB3C	6	-1.0458	-1.964	0.01355	-0.4561	-0.8812	0.34194
PEX3	6	0.70105	0.73729	0.013596	0.81414	0.8606	0.033
ERBB4	6	-1.0456	-2.0239	0.013596	-0.97389	-1.8915	0.046965
PHOSPHO2	6	-1.0454	-2.1843	0.013689	-0.099751	-0.211	0.88344
SNAPIN	6	0.69978	0.45447	0.013689	0.92911	0.61287	0.016362
hsa-mir-548ay	4	0.932	0.93138	0.013781	1.1777	1.1799	0.014933
DYSF	6	0.69872	0.58837	0.013781	0.68264	0.57627	0.071669
SERPINB4	4	0.93231	0.68913	0.013735	1.2809	0.95774	0.0090335
hsa-mir-378f	4	0.93207	1.1176	0.013781	0.31036	0.36898	0.48034
SHKBP1	6	0.69955	0.99463	0.013735	0.66156	0.94157	0.080242
hsa-mir-302c	4	0.9321	1.4634	0.013781	0.37971	0.59462	0.39374
TMEM97	6	0.69849	0.69754	0.013781	0.34235	0.33736	0.34101
BIRC2	6	0.69892	0.6323	0.013781	0.66518	0.60298	0.078813
PAPSS1	6	-1.0447	-2.4308	0.013735	-0.56934	-1.3442	0.23386
DIO3	6	-1.0452	-1.4399	0.013735	-0.35336	-0.49798	0.46619
EPS8L1	6	0.69939	1.0179	0.013735	0.63291	0.92183	0.09416
hsa-mir-4311	4	0.93107	0.65373	0.013781	1.3889	0.97946	0.0048855
OR4K15	6	0.69828	0.74609	0.013827	0.71231	0.76338	0.061022
CD14	6	0.6979	0.78613	0.013827	0.55962	0.62876	0.13472
hsa-mir-376b	4	0.93078	1.0807	0.013827	0.82489	0.95727	0.076831
CLIC3	6	0.69775	0.79757	0.013827	0.89051	1.0249	0.020878
USP33	6	0.69812	1.5175	0.013827	0.41924	0.90895	0.25045
ZBED6	6	0.69775	0.72368	0.013827	1.1883	1.2535	0.002581
RHEBL1	6	-1.0426	-1.5327	0.013919	-0.69759	-1.0442	0.14712
TAF8	6	0.69707	0.77309	0.013965	0.87032	0.97178	0.02369
RFWD3	6	0.69705	0.87545	0.013965	0.85758	1.0864	0.025856
SDR42E1	6	-1.0425	-2.1693	0.013965	-0.19912	-0.42388	0.70388
CYP2W1	6	-1.0423	-1.7546	0.013965	-1.2771	-2.1394	0.012813
LOXL1	6	-1.0423	-2.0485	0.013965	-0.52804	-1.049	0.26829
GGA1	6	-1.0424	-1.8928	0.013965	-0.49774	-0.91509	0.29801
ACSM5	6	0.69629	0.51629	0.014011	0.64332	0.47745	0.088952
MAGEA9	5	-1.1218	-2.323	0.014011	-1.1459	-2.3801	0.038485
hsa-mir-4683	4	0.92918	1.5009	0.014011	-0.35338	-0.56351	0.56635
hsa-mir-1304	4	0.92895	0.9657	0.014011	1.0518	1.0943	0.027884
PRSS46	6	0.69617	0.64493	0.014057	0.61463	0.56946	0.10319
GRSF1	6	0.69601	1.0911	0.014057	0.77027	1.2098	0.042264
AGAP9	2	1.6338	0.66054	0.014057	1.6777	0.67852	0.024842
ATP6V0A1	6	-1.0414	-2.6263	0.014057	-1.0747	-2.7137	0.029912
hsa-mir-4271	4	0.92691	0.57627	0.014103	0.35773	0.21696	0.42121
UBXN10	6	0.69577	0.60315	0.014103	0.9756	0.85252	0.012721
hsa-mir-6757	4	0.9279	1.0114	0.014103	0.70854	0.77134	0.12449
SPRYD4	6	-1.0411	-2.6999	0.014103	-0.12175	-0.32047	0.84251
PRKAA2	6	-1.0395	-1.8797	0.014149	-1.4146	-2.4297	0.0066369
PTGR1	6	-1.04	-1.6052	0.014149	-0.23449	-0.38992	0.64424
RASGEF1A	6	-1.0403	-2.0862	0.014149	-0.40588	-0.82473	0.3989
AK2	6	0.69504	0.70507	0.014196	0.71905	0.73157	0.058672
GDF11	6	-1.0394	-1.8445	0.014196	-0.35716	-0.6452	0.4602
PTPN18	6	0.69482	0.81992	0.014196	0.88136	1.0449	0.022261
KDM4A	6	-1.0394	-1.6605	0.014196	-0.25761	-0.41626	0.60658
EDEM1	6	-1.0392	-2.0355	0.014196	-1.4035	-2.7335	0.0070517
hsa-mir-668	4	0.92572	0.74197	0.014242	1.5611	1.2532	0.0019358
OR52K1	6	-1.0389	-1.8346	0.014242	-0.015603	-0.028221	0.95718
hsa-mir-4657	4	0.9254	1.0244	0.014242	0.84262	0.93279	0.071392
hsa-mir-6862-2	2	1.6286	0.11411	0.014242	2.1118	0.14982	0.0071438
P2RY6	6	-1.0384	-1.675	0.014242	-0.48704	-0.80259	0.30912
PPP1R7	6	-1.0385	-1.6479	0.014242	-0.33223	-0.53617	0.49578
NPFFR2	6	-1.0378	-1.5173	0.014288	-2.4898	-3.5568	4.61e-05
HMBOX1	6	-1.0382	-2.0267	0.014288	-0.74912	-1.4926	0.12052
STYX	6	-1.0382	-2.1594	0.014288	-0.17842	-0.37578	0.7372
SDC2	6	0.69427	0.858	0.014288	0.5642	0.69611	0.13182
WAS	6	-1.0382	-1.9043	0.014288	-1.3816	-2.5267	0.0076969
hsa-mir-7851	4	0.92351	1.191	0.01438	0.99037	1.2783	0.037332
hsa-mir-4747	4	0.9234	0.89332	0.01438	1.1184	1.0854	0.019265
hsa-mir-645	4	0.92424	0.82619	0.01438	1.4351	1.2856	0.0038715
CCDC176	6	0.69361	0.82012	0.014426	-0.10408	-0.12163	0.87579
SGCD	6	0.69364	0.43688	0.014426	0.82463	0.52513	0.030972
PAIP2	6	-1.0367	-1.8698	0.014426	-0.63471	-1.1594	0.18579
BCDIN3D	6	0.69362	0.6278	0.014426	0.53839	0.48594	0.14938
HIST1H4A	6	0.69362	0.57579	0.014426	1.4343	1.2247	0.00059916
IL27RA	6	-1.0362	-1.7662	0.014472	-0.68611	-1.1839	0.15329
GYLTL1B	6	0.69238	0.64182	0.014564	-0.042148	-0.03878	0.99055
NLRC3	6	-1.035	-2.2975	0.014564	-1.1041	-2.4517	0.026225
ATAD3C	6	0.69261	0.5542	0.014564	0.51295	0.4098	0.16809
ZSCAN18	6	0.69234	0.60298	0.014564	1.0045	0.88762	0.010278
RAB32	6	-1.0349	-2.1556	0.014564	-0.20977	-0.44263	0.68549
GPR126	6	0.69224	0.54122	0.01461	1.5487	1.2404	0.00013827
RAD9B	6	0.69205	0.42875	0.01461	0.28125	0.17202	0.42706
hsa-mir-150	4	0.92153	0.77618	0.014656	1.1488	0.9751	0.016592
hsa-mir-3616	4	0.92005	1.2665	0.014702	0.48536	0.66692	0.28783
GATAD2A	6	0.69145	0.84283	0.014702	0.88655	1.0892	0.021385
BLZF1	6	0.69113	0.78724	0.014749	0.96812	1.1133	0.013228
hsa-mir-103a-2	4	0.91934	0.82755	0.014749	1.193	1.0785	0.013919
GFER	6	0.69103	0.82162	0.014749	0.59414	0.70625	0.11458
hsa-mir-508	4	0.91925	1.0031	0.014749	1.0829	1.185	0.023459
hsa-mir-4762	3	1.1577	0.73453	0.014795	0.89022	0.56412	0.10412
hsa-mir-7641-1	4	0.91808	0.7761	0.014841	0.90314	0.76441	0.054017
SIPA1L2	6	0.68937	0.99888	0.014841	-0.11083	-0.15841	0.86325
CBR4	6	0.68952	0.48749	0.014841	0.18102	0.12651	0.58833
hsa-mir-4730	4	0.91796	0.88459	0.014841	1.2447	1.2074	0.011015
COL25A1	6	-1.0334	-1.5506	0.014841	-0.40752	-0.63835	0.39692
ARPC4	6	0.68769	0.7396	0.014979	0.71176	0.76959	0.061114
SCN4B	6	0.68826	0.91626	0.014979	0.34279	0.45289	0.34042
MAGEA10	6	-1.0321	-2.3017	0.014933	-0.76861	-1.7259	0.11038
CHAD	6	-1.0303	-1.8244	0.015025	-0.2059	-0.37236	0.69171
EI24	6	0.68803	0.38548	0.014979	0.91751	0.52066	0.017376
GABRR2	6	-1.0294	-1.9235	0.015025	-0.59894	-1.1309	0.21155
RAB11FIP1	6	0.68869	0.93483	0.014979	0.89585	1.2258	0.020371
EN1	6	0.68841	0.89077	0.014979	0.59713	0.77255	0.11273
hsa-mir-609	4	0.91538	1.4308	0.014887	0.57554	0.89763	0.21044
PRSS2	6	-1.0295	-1.9336	0.015025	-0.77119	-1.4622	0.10937
C9	6	-1.0295	-1.692	0.015025	-0.58659	-0.97573	0.22021
KRT6A	6	-1.0306	-2.5005	0.015025	-0.46888	-1.1574	0.32746
hsa-mir-6849	4	0.91428	0.576	0.014979	0.36491	0.22783	0.41176
SNRNP35	6	0.68724	0.68687	0.015025	0.49284	0.49167	0.1838
hsa-mir-6860	4	0.91522	0.94036	0.014933	0.7083	0.72481	0.12467
hsa-mir-6826	4	0.9161	1.3184	0.014887	0.44731	0.64103	0.32516
CTXN1	6	0.68869	0.54867	0.014979	1.1531	0.93149	0.0032263
SFMBT1	6	0.68873	0.94107	0.014979	0.58482	0.79888	0.11928
TOMM6	6	0.68833	0.74182	0.014979	0.62009	0.66878	0.10094
TMEM99	6	0.68811	1.4145	0.014979	0.26321	0.5373	0.45444
GTSF1L	6	-1.0301	-1.9234	0.015025	-1.2091	-2.253	0.017237
hsa-mir-526b	4	0.91636	1.0122	0.014887	0.11483	0.12572	0.75702
ECE2	6	0.68906	0.96297	0.014933	0.41323	0.57348	0.25612
hsa-mir-7856	4	0.91434	0.8521	0.014979	1.2782	1.201	0.009264
BTBD9	6	0.68635	0.73627	0.015071	0.90784	0.9805	0.018758
FBXO34	6	0.68634	0.83316	0.015071	0.30017	0.36222	0.40029
TXLNG	6	-1.0288	-1.9934	0.015117	-0.38257	-0.74648	0.42882
CYTH3	6	-1.0289	-1.4138	0.015117	-0.34772	-0.48525	0.47444
[truncated: 18,698 more rows]

## Sheet: CALR_TLR3_comparison
Gene	sgRNA	beta	z	p-value
DL-PPMP
CALR	6	0.87121	1.2546	0.023644
TLR3	6	0.58174	0.76014	0.03111
Bongkreic acid
CALR	6	0.81953	2.2542	0.028944
TLR3	6	1.5719	0.90673	0.14523
