# Supplementary material for: Transcripts of repetitive DNA elements signal to block phagocytosis of hematopoietic stem cells
Source: Science. Author manuscript; Available in PMC 2025 Apr 22. (PMC12012832; doi:10.1126/science.adn1629)
Supplement: Data file S3 [file NIHMS2062621-supplement-Data_file_S3.xlsx]

## Sheet: Oligos
Split-Turbo ID Construct
C1_Calr_F	ATGCTGCTATCCGTGCCG	Cloning wildtype Calr mRNA
C2_Calr_R	CTCGTCCTTGGCCTGG	Cloning wildtype Calr mRNA
C3_TurboID_C1	ATAAGCTAGCGCTAACCGGTGG	Destination Vector_Forward
C4_TurboID_C2	TGGTTCTATCTCCTTCGAAGCCTGC	Destination Vector Reverse
C5_IsertC1-2	TGGTTCTATCTCCTTCGAAGCCTGC	Insert from C1-C2 forward
C6_IsertC1-2	TTAGCGCTAGCTTATCTCGTCCTTGGCCTGGCC	Insert from C1-C2 reverse
C10_CDH2	ATGAGCTGGGAAGGAGGCTCTA	Cloning wildtype Cdh2 mRNA
C11_CDH2	TGCAGCATAAAGATTTCTTGGT	Cloning wildtype Cdh2 mRNA
C12_TurboID_C_C10	GCTGTAGATCTTAGCCACTTTTT	Oligo 1 (Destination Vector) Forward
C13_TurboID_C_C10	ATGGGCAGCTCGTTGGGG	Oligo 2 (Destination Vector) Forward
C14_TurboID_C_C10	CAACGAGCTGCCCATAGAGCTGGGAAGGAGGCT	Oligo 3 (Insert 1) Forward
C15_TurboID_C_C10	GCTAAGATCTACAGCTTTCTCTCAATCATCTTTTATTTCT	Oligo 4 (Insert 1) Reverse
Crispants sgRNA
b2m_CRISPR_SP6	CCTCCATACGATTTAGGTGACACTATATAAATCCAAACCGGGCAGCGGTTTTAGAGCTAGAAATAGCAAG
b2m_F	CATCTTCGCAATACCTTAGGCT
b2m_R	TCAGCTAAGGTAAGTGAACAGGCCTTAATTTGGAC
tl3_CRISPR_SP6	CCTCCATACGATTTAGGTGACACTATAGAAACAGCACCGGACCACCAGTTTTAGAGCTAGAAATAGCAAG
tlr3_F	TCAGCTAAGGTAAAAATGCTGACTTGTTGGAAGGT
tlr3_R	AACTCAGAGAAGCCACGAAAAG
irf3_CRISPR_SP6	CCTCCATACGATTTAGGTGACACTATAGGCATTGACCTACCCAGATTGTTTTAGAGCTAGAAATAGCAAG
irf3_F	TCAGCTAAGGTAAGACTGCCACTCAACCACATTTA
irf3_R	GGCTATTCTAACTACGCGCTTC
dessertRegion_CRISPR_SP6	CCTCCATACGATTTAGGTGACACTATAGTTTGAGGTCGGTGCGATGTGTTTTAGAGCTAGAAATAGCAAG
calr3b_CRISPR_SP6	CCTCCATACGATTTAGGTGACACTATATAGTCTCCGTAGAAGTTTCCAGGTTTTAGAGCTAGAAATAGCAAG
calr3b_F	TCAGCTAATTGTGGTCCATGGTCACATATT
calr3b_R	ACTTTGTAGATGCCTGGAGGAG
Illumina barcode
Morpholino
MO1-tlr3	5' - GTAAAAACATACCTTTAAGAGAGAG - 3'
RT-qPCR oligos
Zebrafish_Gypsy100-LTR_DR#LTR/Gypsy_F	TGTAACCCAGATCATAAATCTAGGTCACTAATAATCAT
Zebrafish_Gypsy100-LTR_DR#LTR/Gypsy_R	TGTAACACTACCCTTGTGTGGCT
Zebrafish_Gypsy101B-LTR_DR#LTR/Gypsy_R	TGTCACCGGTTCGGTCCC
Zebrafish_Gypsy101B-LTR_DR#LTR/Gypsy_F	TGTAATGATGACTCAGAGGGATGTGGA
Zebrafish_Gypsy101-LTR_DR#LTR/Gypsy_F	TGTCACCGACTCGGTCCC
Zebrafish_Gypsy101-LTR_DR#LTR/Gypsy_R	TGTAACGGGGAGACTGACACG
Zebrafish_LTR4_DR#LTR/Pao_F	TGTAGGAGCCATACATTGTATATTGGCG
Zebrafish_LTR4_DR#LTR/Pao_R	TGTAGCGGCTTTCCCATTGC
Zebrafish_BEL10-LTR_DR#LTR/Pao_F	TGTAGAAAATCTTTGACGTGATCCCTGAAG
Zebrafish_BEL10-LTR_DR#LTR/Pao_R	TGTAAAAAAATTAGAAAGGTAATGCTGACTCGC
Zebrafish_ERV1-10_DR-LTR#LTR/ERV1_F	TGAGAGAACATTTTGTCCTCTTTTTAGTGTG
Zebrafish_ERV1-10_DR-LTR#LTR/ERV1_R	TGTAAGATTTCCCCTATATTAGGCACCAGA
Zebrafish_ERV1-10_DR-LTR#LTR/ERV1_F	TGAGGTGGATTTTGTGCTCTTTGG
Zebrafish_ERV1-10_DR-LTR#LTR/ERV1_R	TGTGGTGGTTTTCTCTTTTCTTCAATGA
Zebrafish_SINE3-1a#SINE/5s_F	CAGCTAGCTCTCTGCAACTCTCACA
Zebrafish_SINE3-1a#SINE/5s_R	TATATAGCGCTTTTCTGGG
Zebrafish_SINE3-2_DR#SINE/5s_F	GGACCAGGGTGGGGC
Zebrafish_SINE3-2_DR#SINE/5s_R	TACTTCCCAGGTTCTGCAGG
Zebrafish_ifnphi_F	CAAGCCGCTTGTACACCTTGATG
Zebrafish_ifnphi_R	CATTCTTTGAGGTCAGACGATTTTCT
Zebrafish_mx1a_F	AGACCAAAGCTCGGGAAAGA
Zebrafish_mx1a_R	CATCTCATCTTGGGCTTGGC
Zebrafish_mx1b_F	GCTGCATCTCGAGTCCTACT
Zebrafish_mx1b_R	CGGCTCAGTAAGTTTTCCCG
Zebrafish_isg15_F	CAGTACTTCAACGTGCCCAC
Zebrafish_isg15_R	AGTTTTGACCTGGCCCTTCT
Zebrafish_Calr3a_F	CCGTAGTCGGACTTGTGCTTG
Zebrafish_Calr3a_R	TTTATCCAGTCGCTTTGATTCATTTAGCA
Zebrafish_Calr3b_F	GTCCGCCTGGTTGAGATCAGC
Zebrafish_Calr3b_R	TGATATCTGTGGCTACAGCACTAA
Zebrafish_rpl23_F	GGCATTGAATATGCCAGTTACA
Zebrafish_rpl23_R	ATTGTGAAAGCACTCACCCTTT
Zebrafish_b2m_F	CCACTCCGAAAGTTCATGTGTA
Zebrafish_b2m_R	ATTCATCTCCTTTCTCTGGGGT
Human guiges
TLR3_hs_crRNA	ACATTAGATCTGTCTCATAA
XBP1_hs_crRNA	TGGCCTTGTAGTTGAGAACC
DDX3X_hs_crRNA	TTTGGCAAATTTGAACGTGG
Human cloning
Human_DF0000471.4 LTR26C_F	TGAAGCCGTCCTCACAGGGTT
Human_DF0000471.4 LTR26C_R	TGTAACCGTAATAGGTCCGT
Zebrafish cloning
Zebrafish_LTR4_DR#LTR/Pao_F	TGTAGGAGCCATACATTGTATATTGGCG
Zebrafish_LTR4_DR#LTR/Pao_R	TGTAGCGGCTTTCCCATTGC
Zebrafish_ERV1-10_DR-LTR#LTR/ERV1_F	TGAGAGAACATTTTGTCCTCTTTTTAGTGTG
Zebrafish_ERV1-10_DR-LTR#LTR/ERV1_R	TGTAAGATTTCCCCTATATTAGGCACCAGA
