# Supplementary material for: Transcripts of repetitive DNA elements signal to block phagocytosis of hematopoietic stem cells
Source: Science. Author manuscript; Available in PMC 2025 Apr 22. (PMC12012832; doi:10.1126/science.adn1629)
Supplement: Data file S1 [file NIHMS2062621-supplement-Data_file_S1.xlsx]

## Sheet: Sig.Interaction
Compound Group	Official name	Dunnett's multiple comparisons test	Mean Diff.	95.00% CI of diff.	Below threshold?	Summary	Adjusted P Value	Quick annotation		smiles
ROSindependent	Thiocitrulline [L-Thiocitrulline]	control vs. T	-0.2424	-0.4834 to -0.001433	Yes	*	0.0471	A potent NOS inhibitor		C(CC(C(=O)O)N)CNC(=S)N
ROSdependent	Ibudilast	control vs. Ibu	-0.2056	-0.3934 to -0.01770	Yes	*	0.0181	An inhibitor of PDE4		CC(C)C1=NN2C=CC=CC2=C1C(=O)C(C)C
ROSindependent	Isoguvacine hydrochloride	control vs. iso	-0.2534	-0.4841 to -0.02271	Yes	*	0.0173	A GABAA receptor agonist		C1CNCC=C1C(=O)O
ROSdependent	MG-132	control vs. mg132	-0.2565	-0.5105 to -0.002514	Yes	*	0.0452	A potent proteasome inhibitor		CC(C)CC(C=O)NC(=O)C(CC(C)C)NC(=O)C(CC(C)C)NC(=O)OCC1=CC=CC=C1
ROSdependent	GW9508	control vs. GW	-0.2645	-0.5185 to -0.01048	Yes	*	0.0326	An agonist of GPR40		C1=CC=C(C=C1)OC2=CC=CC(=C2)CNC3=CC=C(C=C3)CCC(=O)O
ROSdependent	loxoprofen	control vs. loxo	-0.305	-0.6001 to -0.009838	Yes	*	0.0354	An NSAID		CC(C1=CC=C(C=C1)CC2CCCC2=O)C(=O)O
ROSindependent	Arvanil	control vs. Arvanil	-0.2348	-0.4572 to -0.01243	Yes	*	0.0278	A structural analog of capsaicin with analgesic activity		CCCCCC=CCC=CCC=CCC=CCCCC(=O)NCC1=CC(=C(C=C1)O)OC
ROSdependent	Fusaric acid	control vs. Fusa	-0.2973	-0.5513 to -0.04330	Yes	**	0.0073	A mycotoxin		CCCCC1=CN=C(C=C1)C(=O)O
ROSdependent	Ascomycin (FK-520)	control vs. asc	-0.2835	-0.4990 to -0.06798	Yes	**	0.0011	A potent macrolide immunosuppressant		CCC1C=C(CC(CC(C2C(CC(C(O2)(C(=O)C(=O)N3CCCCC3C(=O)OC(C(C(CC1=O)O)C)C(=CC4CCC(C(C4)OC)O)C)O)C)OC)OC)C)C
ROSdependent	beta-lapachone	control vs. betaLapachone	-0.2782	-0.5192 to -0.03724	Yes	**	0.0089	An anti-cancer quinone		CC1(CCC2=C(O1)C3=CC=CC=C3C(=O)C2=O)C
ROSdependent	Zardaverine	control vs. zav	-0.3049	-0.5356 to -0.07422	Yes	***	0.001	A dual inhibitor of PDE3 and PDE4		COC1=C(C=CC(=C1)C2=NNC(=O)C=C2)OC(F)F
ROSdependent	Fenspiride hydrochloride	control vs. Fen	-0.3007	-0.5231 to -0.07832	Yes	***	0.0006	A histamine H1 receptor antagonist		C1CN(CCC12CNC(=O)O2)CCC3=CC=CC=C3.Cl
ROSindependent	8-Bromo-cGMP	control vs. GMP	-0.2646	-0.4551 to -0.07411	Yes	***	0.0004	A cell-permeable cGMP analog		C1C2C(C(C(O2)N3C4=C(C(=O)NC(=N4)N)N=C3Br)O)OP(=O)(O1)O
ROSdependent	Fusidic acid sodium	control vs. Fusidir	-0.2704	-0.4537 to -0.08703	Yes	***	0.0001	Fusidic acid inhibits ribosomal recycling and protein translocation		CC1C2CCC3(C(C2(CCC1O)C)C(CC4C3(CC(C4=C(CCC=C(C)C)C(=O)[O-])OC(=O)C)C)O)C
ROSdependent	AG1478	control vs. AG1308	-0.3764	-0.5769 to -0.1759	Yes	****	<0.0001	An inhibitor of EGF receptor kinase		COC1=C(C=C2C(=C1)C(=NC=N2)NC3=CC(=CC=C3)Cl)OC
ROSdependent	Bongkrekic acid	control vs. Bong	-0.3871	-0.6411 to -0.1331	Yes	****	<0.0001	An inhibitor of mitochondrial adenine nucleotide translocase		CC(CC=CCCC=CC=CCC(C(=CC=C(C)C(=O)O)C)OC)C=CC(=CC(=O)O)CC(=O)O
ROSindependent	D,L--PPMP	control vs. DL-erythro-PPMP	-0.1722	-0.3188 to -0.02563	Yes	*	0.0116	Due to PPMP’s ability to inhibit the joining of ceramides with carbohydrates there can be an accumulation of ceramide in the cells and this can lead to apoptosis. It has been suggested that an accumulation of glucosylceramide may cause multidrug-resistance in tumor cells and that PPMP may be useful in reversing or preventing multidrugresistance by blocking the synthesis of glucosylceramides		CCCCCCCCCCCCCCCC(=O)NC(CN1CCOCC1)C(C2=CC=CC=C2)O.Cl
ROSindependent	Cambinol	control vs. Cambinol	-0.2206	-0.4069 to -0.03428	Yes	*	0.0107	Cambinol is a beta-naphtol derivative that inhibits NAD-dependant deacetylases to reduce cell survival under stress.		C1=CC=C(C=C1)C2=C(C(=O)NC(=S)N2)CC3=C(C=CC4=CC=CC=C43)O
ROSindependent	Ganciclovir	control vs. Gangliocyclovir	-0.2872	-0.4735 to -0.1009	Yes	***	0.0003	Acyclovir is a guanosine analog that has antiviral activity in vitro against the herpes simplex viruses, varicella zoster virus, Epstein-Barr virus, cytomegalovirus, and human herpes virus		C1=NC2=C(N1COC(CO)CO)N=C(NC2=O)N
ROSdependent	Zaprinast	control vs. Zaprinast	-0.1531	-0.3032 to -0.002979	Yes	*	0.0433	A cGMP phosphodiesterase inhibitor		CCCOC1=CC=CC=C1C2=NC3=NNN=C3C(=O)N2
ROSindependent	Docosahexaenoic Acid	control vs. Docosahexaenoic Acid	-0.2948	-0.4569 to -0.1328	Yes	****	<0.0001	Docosahexaenoic acid (DHA) is an omega-3 fatty acid found in cold-water, fatty fish, such as salmon. It is also found in fish oil supplements, along with eicosapentaenoic acid (EPA). Vegetarian sources of DHA come from seaweed. Omega-3 fatty acids are good for your heart, and your body needs DHA for a healthy brain.		CCC=CCC=CCC=CCC=CCC=CCC=CCCC(=O)O
ROSdependent	Flufenamic Acid	control vs. Flufenamic Acid	-0.2015	-0.3836 to -0.01929	Yes	*	0.0225	Flufenamic acid is a member of the anthranilic acid derivatives class of nonsteroidal anti-inflammatory drugs. Like other members of the class, it is a cyclooxygenase inhibitor, preventing the formation of prostaglandins.		C1=CC=C(C(=C1)C(=O)O)NC2=CC=CC(=C2)C(F)(F)F

## Sheet: 93_Interaction_values
Official name	Dunnett's multiple comparisons test	Mean Diff.	95.00% CI of diff.	Below threshold?	Summary
1,2-Dioleoyl-glycerol (18:1)	-0.07871	-0.2666 to 0.1092	No	ns	0.9918
1,5-Isoquinolinediol	-0.1199	-0.3506 to 0.1108	No	ns	0.9571
5(S)-HPETE	-0.1259	-0.2973 to 0.04559	No	ns	0.4353
6-Hydroxymelatonin	-0.1622	-0.4334 to 0.1090	No	ns	0.8144
8-Bromo-cAMP	-0.07322	-0.2512 to 0.1048	No	ns	0.9921
8-Bromo-cGMP	-0.2646	-0.4551 to -0.07411	Yes	***	0.0004
Acetyl (N)-s-farnesyl-l-cysteine	-0.01831	-0.2118 to 0.1751	No	ns	0.9997
Actinomycin D	-0.04361	-0.2216 to 0.1344	No	ns	0.999
AG-1296	-0.1454	-0.3459 to 0.05513	No	ns	0.4595
AG1478	-0.3764	-0.5769 to -0.1759	Yes	****	<0.0001
Alrestatin	-0.2192	-0.4416 to 0.003195	No	ns	0.0577
Arvanil	-0.2348	-0.4572 to -0.01243	Yes	*	0.0278
Ascomycin (FK-520)	-0.2835	-0.4990 to -0.06798	Yes	**	0.0011
Bendamustine hydrochloride	-0.1289	-0.3829 to 0.1251	No	ns	0.9664
beta-lapachone	-0.2782	-0.5192 to -0.03724	Yes	**	0.0089
Blebbistatin	-0.06892	-0.3229 to 0.1851	No	ns	0.9989
Bongkrekic acid	-0.3871	-0.6411 to -0.1331	Yes	****	<0.0001
Bumetanide	-0.1731	-0.4038 to 0.05758	No	ns	0.3936
Cambinol	-0.2206	-0.4069 to -0.03428	Yes	*	0.0107
Castanospermine	-0.08468	-0.2572 to 0.08788	No	ns	0.9783
IB-MECA	-0.1269	-0.3425 to 0.08861	No	ns	0.8361
12(R)-HETE	0.009829	-0.2126 to 0.2322	No	ns	0.9999
MHPG piperazine	-0.03623	-0.2902 to 0.2178	No	ns	0.9995
CP-154526 hydrochloride	-0.145	-0.3990 to 0.1090	No	ns	0.8754
CP-471474	-0.09629	-0.3187 to 0.1261	No	ns	0.9912
Cytochalasin D	-0.08567	-0.2671 to 0.09572	No	ns	0.9808
D,L--PPMP	-0.1722	-0.3188 to -0.02563	Yes	*	0.0116
Dihydrosphingosine	-0.1218	-0.3073 to 0.06369	No	ns	0.6533
Docosahexaenoic Acid	-0.2948	-0.4569 to -0.1328	Yes	****	<0.0001
Doxorubicin	-0.05304	-0.2535 to 0.1475	No	ns	0.9989
Ellipticine	-0.09265	-0.2931 to 0.1079	No	ns	0.9821
Epinastine hydrochloride	-0.1519	-0.4232 to 0.1193	No	ns	0.8964
Felodipine	-0.221	-0.4620 to 0.01995	No	ns	0.1099
Fenspiride hydrochloride	-0.3007	-0.5231 to -0.07832	Yes	***	0.0006
Flufenamic Acid	-0.2015	-0.3836 to -0.01929	Yes	*	0.0225
Formoterol	-0.2016	-0.4556 to 0.05242	No	ns	0.2952
Furafylline	-0.07183	-0.3128 to 0.1691	No	ns	0.9987
Fusaric acid	-0.2973	-0.5513 to -0.04330	Yes	**	0.0073
Fusidic acid sodium	-0.2704	-0.4537 to -0.08703	Yes	***	0.0001
Gabapentin	-0.08919	-0.2897 to 0.1113	No	ns	0.9841
Ganciclovir	-0.2872	-0.4735 to -0.1009	Yes	***	0.0003
Guanfacine hydrochloride	0.01587	-0.2793 to 0.3110	No	ns	0.9998
GW9508	-0.2645	-0.5185 to -0.01048	Yes	*	0.0326
Haloperidol	-0.07059	-0.3418 to 0.2006	No	ns	0.999
Hydrocortisone	-0.05849	-0.3297 to 0.2127	No	ns	0.9991
Ibudilast	-0.2056	-0.3934 to -0.01770	Yes	*	0.0181
Idarubicin	-0.08451	-0.3069 to 0.1379	No	ns	0.9982
Indomethacin	-0.2134	-0.4846 to 0.05777	No	ns	0.3091
Isoguvacine hydrochloride	-0.2534	-0.4841 to -0.02271	Yes	*	0.0173
JS-K	0.02453	-0.2062 to 0.2552	No	ns	0.9996
Ketoconazole	-0.1134	-0.3675 to 0.1406	No	ns	0.9839
Kynurenic acid	-0.1005	-0.2940 to 0.09290	No	ns	0.9568
L-165,041	-0.2213	-0.4925 to 0.04990	No	ns	0.2513
Lansoprazole	-0.07505	-0.2848 to 0.1347	No	ns	0.9983
Lomefloxacin hydrochloride	-0.1002	-0.2969 to 0.09657	No	ns	0.9651
loxoprofen	-0.305	-0.6001 to -0.009838	Yes	*	0.0354
Lycorine	-0.09747	-0.3384 to 0.1435	No	ns	0.9979
m-Iodobenzylguanidine hemisulfate	-0.06117	-0.3021 to 0.1798	No	ns	0.999
MG-132	-0.2565	-0.5105 to -0.002514	Yes	*	0.0452
Milrinone	-0.05621	-0.2497 to 0.1372	No	ns	0.9988
MY-5445	-0.135	-0.3658 to 0.09567	No	ns	0.8444
NS5806	-0.1731	-0.3665 to 0.02036	No	ns	0.1339
PP2	-0.03024	-0.2712 to 0.2107	No	ns	0.9996
Resveratrol	-0.03222	-0.2629 to 0.1985	No	ns	0.9995
RK-682	-0.1339	-0.3306 to 0.06290	No	ns	0.5847
Ro 20-1724	-0.09048	-0.3060 to 0.1251	No	ns	0.9917
Rolipram	-0.1824	-0.4234 to 0.05860	No	ns	0.378
SB-525334	-0.2412	-0.4952 to 0.01279	No	ns	0.0817
Shikonin	-0.1278	-0.3157 to 0.06009	No	ns	0.5854
SQ22536	-0.03331	-0.3045 to 0.2379	No	ns	0.9996
taxol = paclitaxel	-0.009743	-0.2032 to 0.1837	No	ns	0.9998
Thiocitrulline [L-Thiocitrulline]	-0.2424	-0.4834 to -0.001433	Yes	*	0.0471
U-73343	-0.06702	-0.3382 to 0.2042	No	ns	0.999
Vinpocetine	-0.2161	-0.4701 to 0.03789	No	ns	0.1924
Wiskostatin	-0.09444	-0.3100 to 0.1211	No	ns	0.991
U-74389G	-0.1187	-0.3155 to 0.07800	No	ns	0.8005
Zaprinast	-0.1531	-0.3032 to -0.002979	Yes	*	0.0433
Zardaverine	-0.3049	-0.5356 to -0.07422	Yes	***	0.001
Harmane	Lethal
Bumetanide	Lethal
10-hydroxycamptothecin	Lethal
Trequinsin	Lethal
Bromo-7-nitroindazole	Lethal
MNS	Lethal
SP-600125	Lethal
(¬±)-Ibotenic acid	Lethal
Lonidamine	Lethal
Flutamide	Lethal
(¬±)-Epinephrine hydrochloride	Lethal
Parthenolide	Lethal
Ebselen	Lethal
Kavain (+/-)	Lethal
(¬±)-8-Hydroxy-DPAT hydrobromide	Lethal

## Sheet: CompoundsROS+enrichedPathways
KEGG pathways	-Log(p-value)
Linoleic Acid metabolism	-7
Unsaturated fatty acid metabolic process	-12
Biological oxidations	-15
Isoprenoid metabolic process	-15
Olefinic compund metabolic process	-15
Oxidation by cytochrome P450	-18
Chemical carcinogenesis-DNA adducts/damage	-22
